# Supplementary material for: Quantitative analysis of proteomic changes in two monoclonal suspension MDCK cell lines infected with human influenza A virus (H1N1)
Source: PLoS One. 2025 Oct 21;20(10):e0327939. doi: 10.1371/journal.pone.0327939 (PMC12539711; doi:10.1371/journal.pone.0327939)
Supplement: S2 File — (XLSX) [file pone.0327939.s008.xlsx]

## Sheet: rel_abund
Zeilenbeschriftungen	Genes	C113_Inf1	C113_Inf1rel	C113_Inf2	C113_Inf2rel	C113_Inf3	C113_Inf3rel	C113_Mo1	C113_Mo1rel	C113_Mo2	C113_Mo2rel	C113_Mo3	C113_Mo3rel	C59_Inf_1	C59_Inf_1rel	C59_Inf_2	C59_Inf_2rel	C59_Inf_3	C59_Inf_3rel	C59_Inf1	C59_Inf1rel	C59_Inf2	C59_Inf2rel	C59_Inf3	C59_Inf3rel	C59_Mo1	C59_Mo1rel	C59_Mo2	C59_Mo2rel	C59_Mo3	C59_Mo3rel
A0A0A0RBT6	TFRC	583702314	0.000535241	55700904	5.24147e-05	712894037	0.000645223	74691182	6.61753e-05	842964288	0.00066149	910959118	0.000752005	1648567786	0.00307313	512753922	0.000449692	3636096408	0.00301776	2010586875	0.00332482	196846464	0.000340961	403558170	0.000384977	614014401	0.000493289	575925210	0.000472136	542730361	0.000419903
A0A0F7RNT6	ANXA5	2666826232	0.00244542	2881601124	0.00271159	342684271	0.000310155	2462377680	0.00218163	322661922	0.000253199	32760448	2.7044e-05	370495560	0.000690649	25416931	2.2291e-05	444437152	0.000368858	385742460	0.000637886	414393567	0.000717777	229829437	0.000219248	283362868	0.000227649	341434154	0.000279904	3027532550	0.00234236
A0A1B1X468	PTGES3	59228100	5.43107e-05	612455214	0.000576322	625266796	0.000565914	516113048	0.000457269	712531566	0.000559137	547210566	0.000451727	1391373675	0.00259369	653693392	0.000573298	941306464	0.000781232	1937562012	0.00320406	1485217824	0.00257257	501685384	0.000478587	877656546	0.000705094	921186432	0.000755177	749207108	0.000579652
A0A1B1X469	ATP5F1A	261952344	0.000240204	225928955	0.0002126	321674200	0.00029114	2286149350	0.0020255	301246229	0.000236393	289517605	0.000238999	1481415372	0.00276154	3792067204	0.00332569	513299178	0.00042601	1584346645	0.00261997	1412195760	0.00244609	25907326	2.47145e-05	431642736	0.000346775	43208325	3.54217e-05	408002760	0.000315666
A0A222YTD8	SLC39A10		0		0		0	12616057	1.11776e-05	82648	6.48554e-08		0	26256866	4.8946e-05	3823087	3.3529e-06	42859062	3.55706e-05	29061153	4.80572e-05	22527981	3.90211e-05		0	11273856	9.05723e-06	10945632	8.97309e-06	8558083	6.62128e-06
A0A2Z5XAD4	IDH2	439287597	0.000402816	411873552	0.000387574	513917544	0.000465134	43771034	3.87805e-05	403706042	0.000316796	414932800	0.000342531	90923905	0.000169493	232787984	0.000204158	388348416	0.000322308	101900743	0.000168509	1011459834	0.00175196	2308945022	0.00220264	261626792	0.000210187	258224642	0.000211689	275623124	0.000213246
A0A3G9F1C8	CXADR	64278095	5.89415e-05	96674535	9.0971e-05	64891029	5.87313e-05	114716896	0.000101638	145090296	0.000113855	124405182	0.000102698	57966528	0.000108057	15511096	1.36034e-05	166546404	0.000138224	44851208	7.41685e-05	413646096	0.000716483	95965512	9.1547e-05	17910137	1.43887e-05	23853033	1.95544e-05	199929555	0.000154683
A0A5F4BNM9	LGALS1	49458031	4.53518e-05	434578291	0.000408939	52908496	4.78862e-05	78783903	6.98014e-05	99247491	7.78813e-05	110844792	9.15033e-05		0	45307836	3.97356e-05	555693507	0.000461195		0	75472793	0.000130728	23259285	2.21884e-05	434403882	0.000348993	533462733	0.000437326	462892995	0.000358134
A0A5F4BUF8	CDH3		0	21376228	2.01151e-05		0	755678	6.6952e-07	8706078	6.83182e-06	66558604	5.49447e-05		0	934766	8.19802e-07	89835068	7.45581e-05		0		0	28522153	2.72089e-05	19521462	1.56832e-05	151353678	0.000124078	288452892	0.000223172
A0A5F4C2B1	PIK3CA	12263372	1.12452e-05	12512824	1.17746e-05	86651875	7.84265e-05	1385357	1.22741e-06	80786367	6.33946e-05	8733517	7.20959e-06		0	35552737	3.11802e-05	55737725	4.62592e-05		0		0	5497292	5.24418e-06	53239404	4.27716e-05	62759214	5.14492e-05	54588433	4.22343e-05
A0A5F4CCH5	ASF1B	38507124	3.53101e-05	107638154	0.000101288		0	39620469	3.51032e-05	21049752	1.65181e-05	5921944	4.88862e-06		0	28235514	2.47629e-05	13438958	1.11536e-05		0		0	7109032	6.78172e-06	24426858	1.96241e-05	25593464	2.09812e-05	29156202	2.25578e-05
A0A5F4CIE3	H2AC15	103072380	9.45149e-05	142553992	0.000134144	35123346	3.17893e-05	67090224	5.9441e-05	113901752	8.93808e-05	62257908	5.13944e-05	56952444	0.000106166	104187996	9.13743e-05	145016415	0.000120356	36026036	5.95747e-05	113931340	0.000197342	9157065	8.73545e-06	17122690	1.37561e-05	119564592	9.80176e-05	140406672	0.000108631
A0A5F4CSK0	TPM3	72036783	6.6056e-05	69961440	6.58339e-05	78788204	7.13093e-05	642636498	0.000569367	794362569	0.000623351	73382006	6.05775e-05	60309921	0.000112425	820475784	0.000719568	952680007	0.000790671	66783492	0.000110437	53288790	9.23023e-05	661414240	0.000630961	712004766	0.000572013	81698166	6.69751e-05	732154032	0.000566458
A0A5F4D4Q9	RPL34	173929752	0.000159489	155901246	0.000146703	1632612	1.47764e-06	190924452	0.000169156	25226715	1.97959e-05	209505760	0.000172949	14849170	2.76807e-05	2378415	2.0859e-06	19324465	1.60382e-05	26493132	4.38105e-05	48693408	8.43426e-05	218160140	0.000208116	285129590	0.000229068	32123715	2.63346e-05	289398710	0.000223904
A0A5F4D8V4	CD109	1201464	1.10171e-06	182199408	0.00017145	13963932	1.26384e-05	1060120761	0.000939252	12326626	9.67293e-06	1308888552	0.0010805	296414380	0.000552553	746625352	0.0006548	112088416	9.30271e-05	570788152	0.000943888	378373963	0.000655387	58648356	5.59481e-05	131861782	0.000105936	152510488	0.000125026	1291926896	0.000999547
A0A5F4DBV7	APH1A	1500389	1.37582e-06	12152657	1.14357e-05	12319028	1.11497e-05	23061303	2.0432e-05	25209566	1.97824e-05	21525086	1.77691e-05	32367924	6.03378e-05		0	11345452	9.41609e-06	5649526	9.34238e-06	4709704	8.15775e-06	15980642	1.52449e-05	13313718	1.0696e-05	14303785	1.17261e-05	11330334	8.76613e-06
A0A5K1UTD0	WDR1	135628943	0.000124368	1182569076	0.0011128	155318865	0.000140575	1186711728	0.00105141	1432406656	0.00112404	1255953933	0.0010368	887142212	0.00165374	1169003808	0.00102523	1748834240	0.00145143	117081584	0.000193613	91442088	0.000158388	1040600440	0.000992689	1227471592	0.00098613	1462291186	0.00119877	1335948852	0.00103361
A0A654IEC4	CXNK1	197237978	0.000180862	241629704	0.000227374	160819794	0.000145554	17244927	1.52788e-05	184523125	0.000144799	199557848	0.000164737	873440365	0.0016282	25889706	2.27056e-05	5560146	4.61461e-06	121579384	0.000201051	160123240	0.000277352	302191505	0.000288278	119164314	9.57346e-05	124746405	0.000102266	139695645	0.000108081
A0A6S4Q341	DLA88	147508554	0.000135262	80558848	7.58061e-05	19994212	1.80963e-05	134264628	0.000118957	3560728	2.79417e-06	26632750	2.19856e-05		0		0	26906804	2.23311e-05	12787763	2.11466e-05		0	9559962	9.1198e-06	30572488	2.45614e-05	28657274	2.34929e-05	25591810	1.98e-05
A0A7G3MIA6	ENOPH1	162125145	0.000148665	44701035	4.20638e-05	168223161	0.000152255	21614784	1.91504e-05	23968116	1.88082e-05	322893830	0.000266552		0	31099248	2.72745e-05	315602070	0.000261932		0		0	14807583	1.41258e-05	1849340	1.48573e-06	17350968	1.42241e-05	241143672	0.00018657
A0A8C0N7E5	CLDN4	5706365	5.2326e-06		0	5602525	5.07071e-06		0	10022893	7.86515e-06	8300923	6.85248e-06	62266844	0.000116073	5614929	4.92437e-06	22787416	1.89123e-05	41800797	6.91242e-05	50664422	8.77566e-05	8998957	8.58463e-06	62540083	5.02436e-05	8304277	6.80774e-06	4363466	3.37596e-06
A0A8C0N8E3	VIM	856909800	0.000785766	1025457068	0.000964958	985955629	0.000892365	6713848750	0.00594838	1944809838	0.00152613	1009087056	0.00083301	36161055	6.74086e-05	1583262330	0.00138854	2403043110	0.00199439	446359089	0.000738125	425849234	0.00073762	135783864	0.000129532	2157716964	0.00173347	345552480	0.00028328	2523901200	0.00195271
A0A8C0NGY6	YAP1	39195984	3.59418e-05	55403670	5.2135e-05	8488735	7.68295e-06	45701040	4.04905e-05	78111885	6.12958e-05	37594413	3.10345e-05		0	182119686	0.000159721	17148582	1.42324e-05		0		0	94515820	9.01641e-05	175852467	0.000141277	148935762	0.000122096	141148584	0.000109205
A0A8I3M8K6	ENPP1	74529414	6.83417e-05	5469204	5.14654e-06	7539528	6.82385e-06	7827092	6.93469e-06	61836438	4.85242e-05	7414552	6.12078e-06		0	5619046	4.92798e-06	37230332	3.08991e-05		0		0	47260254	4.50843e-05	34286645	2.75453e-05	30104695	2.46795e-05	36431477	2.81866e-05
A0A8I3M9P4	ANXA1	2498270445	0.00229085	229793732	0.000216237	264215190	0.000239135	2044984718	0.00181183	2157666945	0.00169316	2231919820	0.00184247	536254653	0.000999644	1747658402	0.00153272	223556400	0.000185539	636126916	0.00105194	657709360	0.00113923	1615969052	0.00154157	1911992958	0.00153606	2005176250	0.00164382	185661476	0.000143644
A0A8I3M9Q4	ALDH1A1	324121605	0.000297212	287296260	0.000270347	350557595	0.000317281	295323152	0.000261652	338459035	0.000265595	37090854	3.06188e-05	78263486	0.000145893	1041896636	0.000913757	33792148	2.80456e-05	9107724	1.5061e-05	103362896	0.000179036	277790796	0.000265001	1761520125	0.00141518	227573950	0.000186562	2222502750	0.00171952
A0A8I3M9R5	ZFAND5	3962686	3.63369e-06	505833	4.7599e-07	40138315	3.63282e-05	44999926	3.98693e-05	33494270	2.62836e-05	411588	3.39769e-07		0	51921230	4.55356e-05	28571587	2.37128e-05		0		0	25494846	2.4321e-05	18274614	1.46815e-05	19155798	1.57037e-05	21079134	1.63086e-05
A0A8I3M9S7	HDDC2	110509935	0.000101335	72125601	6.78704e-05	94961514	8.59474e-05	29715165	2.63272e-05	49275934	3.86677e-05	55306032	4.56556e-05		0	58127938	5.0979e-05	54932292	4.55907e-05		0		0	19826703	1.89138e-05	43752918	3.51504e-05	38593684	3.16386e-05	46464396	3.59489e-05
A0A8I3M9Y6	IARS1	2985853135	0.00273796	289945904	0.00027284	335717125	0.00030385	3181743810	0.00281898	412701558	0.000323855	348006015	0.000287282	1298885272	0.00242128	331202676	0.000290469	298360104	0.000247622	189416396	0.00031323	14447560	2.50248e-05	2544717685	0.00242755	2868307380	0.00230435	314402456	0.000257743	310683648	0.000240372
A0A8I3M9Y7	IRGQ	59724260	5.47657e-05	49748867	4.68138e-05	629040230	0.000569329	450228840	0.000398896	548462580	0.000430389	538826904	0.000444806		0	531417953	0.000466061	4715478	3.91358e-06		0		0	367790553	0.000350857	345089457	0.000277239	33520563	2.74797e-05	347517207	0.000268869
A0A8I3MA21	KDM1A	70110817	6.42899e-05	86458043	8.13573e-05	74327288	6.72718e-05	244634820	0.000216743	20255697	1.5895e-05	195016250	0.000160988	33706145	6.28324e-05	182703969	0.000160234	128768288	0.00010687	52929216	8.75267e-05	37940696	6.57177e-05	18582192	1.77266e-05	245235760	0.000197018	22152375	1.81602e-05	24408930	1.88849e-05
A0A8I3MA26	ABHD17B	33053438	3.03092e-05	85680879	8.06259e-05	53370726	4.83046e-05	60898161	5.39549e-05	83693532	6.56759e-05	82034148	6.77199e-05		0	2297624	2.01505e-06	19656076	1.63134e-05	5016734	8.29596e-06		0	14688732	1.40124e-05	35839989	2.87932e-05	3264993	2.6766e-06	31204611	2.41426e-05
A0A8I3MA32	MCCC2	78319472	7.18171e-05	759629196	0.000714813	662958299	0.000600028	730834107	0.000647509	90263569	7.08315e-05	811668	6.70039e-07	683628880	0.00127437	82168500	7.20629e-05	85161306	7.06791e-05	794016090	0.00131303	50034474	8.66655e-05	660537740	0.000630125	831057810	0.000667658	79998555	6.55818e-05	94414368	7.30471e-05
A0A8I3MA34	OPTN	102018162	9.35482e-05	88153025	8.29522e-05	90066270	8.15168e-05	106999536	9.48001e-05	122933356	9.64681e-05	118359012	9.77064e-05		0	255655032	0.000224213	399559536	0.000331612		0		0	270088376	0.000257653	321494880	0.000258284	36582320	2.99897e-05	338683572	0.000262035
A0A8I3MA67	TRIM28	17445636	1.59972e-05	1427375239	0.00134316	1639584384	0.00148395	196160454	0.000173795	287521800	0.000225624	2006307765	0.00165622	149789984	0.000279227	284159976	0.000249212	2715420618	0.00225365	12032976	1.98984e-05	89425593	0.000154895	22095970	2.10786e-05	271688900	0.00021827	296383425	0.000242971	323050707	0.00024994
A0A8I3MA68	UBE2M	216417138	0.000198449	68932304	6.48655e-05	22181760	2.00762e-05	288256339	0.000255391	46691533	3.66397e-05	205486915	0.000169631		0	206126270	0.000180776	316363306	0.000262564	827509	1.36842e-06		0	56083735	5.35015e-05	149112492	0.000119794	156080675	0.000127953	137152345	0.000106113
A0A8I3MAA0	MRPS27	218309517	0.000200185	210997312	0.000198549	252005570	0.000228084	25855970	2.2908e-05	26617500	2.08872e-05	265999294	0.000219585	158312920	0.000295115	28390329	2.48987e-05	271842318	0.000225614	29354720	4.85426e-05	229177971	0.000396963	22609863	2.15689e-05	26060244	2.09364e-05	277640256	0.000227606	264309397	0.000204493
A0A8I3MAB5	TRMT11	30034730	2.75411e-05	34664176	3.26191e-05	40835492	3.69592e-05	39464258	3.49648e-05	14358079	1.1267e-05	32497150	2.68267e-05	48523496	9.04537e-05	27456190	2.40794e-05	37679804	3.12721e-05	47738477	7.8943e-05		0	3882606	3.70384e-06	26613532	2.13809e-05	27466638	2.25168e-05	35899750	2.77752e-05
A0A8I3MAG6	WDR37	82797970	7.59237e-05	99510965	9.36401e-05	106958115	9.68052e-05	69685736	6.17406e-05	92717010	7.27567e-05	104298420	8.60992e-05		0	61085008	5.35724e-05	64371620	5.34249e-05		0		0	41281860	3.93812e-05	68745840	5.52292e-05	63227015	5.18327e-05	54088752	4.18478e-05
A0A8I3MAI4	ZNF787	34481577	3.16188e-05	8421444	7.9246e-06	4224216	3.82324e-06	96349708	8.53645e-05	25286396	1.98427e-05	78453002	6.47636e-05		0	55780146	4.89199e-05	30109597	2.49893e-05		0		0	77278730	7.37206e-05	29795594	2.39373e-05	3112784	2.55182e-06	11485363	8.88607e-06
A0A8I3MAJ3	NUDT5	455727855	0.000417891	47521960	4.47183e-05	488613125	0.000442232	44534402	3.94569e-05	32930205	2.58409e-05	452663024	0.000373677	20766619	3.87115e-05	52433744	4.59851e-05	631363304	0.000523996		0		0	560324182	0.000534526	455033777	0.000365566	49930782	4.09326e-05	505084338	0.000390777
A0A8I3MAK3	CASP9	48444113	4.44221e-05	31457215	2.96013e-05	46370477	4.19688e-05	69999762	6.20188e-05	19803752	1.55404e-05	52754050	4.35489e-05		0	12373376	1.08516e-05	10315049	8.56092e-06		0		0	38840882	3.70526e-05	13028114	1.04666e-05	30773504	2.52277e-05	21167373	1.63769e-05
A0A8I3MAL3	FST	14296426	1.31095e-05	133550672	0.000125672	14432362	1.30624e-05	42752027	3.78777e-05	62716113	4.92145e-05	58981727	4.86899e-05		0	18243133	1.59995e-05		0		0		0	6767922	6.45631e-06	65043945	5.22552e-05	57643418	4.72554e-05	5196066	4.02013e-06
A0A8I3MAM5	GTPBP4	150223630	0.000137751	24693520	2.32367e-05	16795110	1.52009e-05	200995596	0.000178079	34545696	2.71086e-05	224725721	0.000185513	198235	3.69534e-07	417493968	0.000366148	208327647	0.0001729	148747725	0.000245978	280574936	0.000485988	203959017	0.000194568	357768424	0.000287425	51880972	4.25314e-05	51245428	3.96479e-05
A0A8I3MAN6	LZIC	145639624	0.000133548	129552908	0.00012191	149698812	0.000135489	134489376	0.000119156	116011944	9.10367e-05	12629372	1.04257e-05		0	110799556	9.71727e-05	107581916	8.9287e-05		0		0	147506420	0.000140715	107916812	8.66985e-05	143721140	0.000117821	12067308	9.33632e-06
A0A8I3MAU1	MED28	10943538	1.0035e-05	8972736	8.44337e-06		0	8724922	7.73016e-06	9695205	7.60801e-06	1105616	9.12696e-07		0	29438945	2.58183e-05		0		0		0	11392034	1.08675e-05		0	57261953	4.69426e-05	37116155	2.87163e-05
A0A8I3MAV2	LMAN1	146948928	0.000134749	1299479760	0.00122281	153708976	0.000139118	155283066	0.000137579	147583062	0.000115811	154811775	0.000127798	114771692	0.000213948	541966082	0.000475312	588860808	0.000488722	137699828	0.000227708	180560590	0.000312752	690440101	0.000658651	90733248	7.28936e-05	92333825	7.56941e-05	890302212	0.000688815
A0A8I3MAV7	PTCD2	13125936	1.20362e-05	111925205	0.000105322	9770688	8.84321e-06	14344142	1.27087e-05	8961196	7.03202e-06	11867447	9.79668e-06		0	9282614	8.14098e-06		0		0		0	13035223	1.24351e-05	67951777	5.45913e-05	4969167	4.07366e-06	862672	6.67438e-07
A0A8I3MAW6	FCHO2	196353650	0.000180052	172534662	0.000162356	21195350	1.91834e-05	179684406	0.000159198	211443144	0.000165923	2288209	1.88894e-06	31960815	5.95789e-05	17463850	1.5316e-05	18337428	1.5219e-05	48290915	7.98566e-05	355637070	0.000616004	165519360	0.000157898	154634560	0.000124231	168198070	0.000137887	1605502745	0.00124216
A0A8I3MAY0	NCAPG	86535456	7.93509e-05	1299695744	0.00122302	87441040	7.91408e-05	114705825	0.000101628	119804688	9.4013e-05	1106955774	0.000913802	644998995	0.00120236	148065504	0.000129855	104727808	8.69182e-05	7087780	1.17208e-05	69628122	0.000120604	1169668276	0.00111581	118859376	9.54896e-05	129178325	0.000105899	147545448	0.000114154
A0A8I3MAY8	CEACAM1	721623045	0.000661711	51744342	4.86916e-05	897814875	0.000812591	76661408	6.79209e-05	770463104	0.000604597	81887696	6.7599e-05	362371344	0.000675504	57282640	5.02376e-05	785822820	0.000652189	356769456	0.000589974	391706940	0.000678482	308902524	0.00029468	35638426	2.86313e-05	397377872	0.000325765	357838155	0.000276855
A0A8I3MB07	UBE4B	13306874	1.22021e-05	167828	1.57927e-07	17475366	1.58165e-05	18941188	1.67816e-05	19886382	1.56052e-05	19980806	1.64943e-05		0	34314999	3.00947e-05	23492052	1.94971e-05		0		0	24394935	2.32717e-05	16563264	1.33066e-05	26546907	2.17628e-05	35689134	2.76122e-05
A0A8I3MB33	ITGA1	238983576	0.000219142	234282936	0.000220461	204792819	0.000185353	251299602	0.000222648	286642528	0.000224934	262400643	0.000216614	15434148	2.87711e-05	198404787	0.000174004	272049012	0.000225785		0		0	131789903	0.000125722	257414064	0.000206802	30155508	2.47211e-05	314026524	0.000242958
A0A8I3MB38	LARP4B	246251278	0.000225806	195774048	0.000184224	267430982	0.000242045	270572449	0.000239723	314323248	0.000246655	291917612	0.00024098		0	266367936	0.000233608	33386742	2.77091e-05		0	5437876	9.41903e-06	309629560	0.000295374	33930477	2.72592e-05	3858579	3.16322e-06	32232768	2.49381e-05
A0A8I3MB61	ZNF579		0		0	4071219	3.68476e-06		0		0	17505586	1.4451e-05		0		0		0		0		0		0		0		0		0
A0A8I3MB73	PAIP2	48816946	4.4764e-05	43406304	4.08455e-05	5399034	4.88654e-06	19097234	1.69199e-05	34619730	2.71667e-05	38744258	3.19837e-05		0	28541006	2.50308e-05	276967	2.29867e-07		0		0	29004408	2.7669e-05	35934750	2.88694e-05	3111036	2.55039e-06	27824468	2.15274e-05
A0A8I3MB77	SFXN1	126377446	0.000115885	144829776	0.000136285	1560891210	0.00141273	1042133625	0.000923316	10316568	8.0956e-06	115929168	9.57005e-05	690413152	0.00128701	134511270	0.000117968	1750854000	0.00145311	70537695	0.000116645	83794215	0.000145141	110393508	0.000105311	979671875	0.000787052	106543164	8.73428e-05	1020396210	0.000789467
A0A8I3MB83	KIF22		0		0		0		0		0		0		0		0		0		0		0		0	10744368	8.63184e-06		0		0
A0A8I3MBA4	ZNF428	16117964	1.47798e-05	16505812	1.5532e-05	156404590	0.000141558	116495206	0.000103213	117952588	9.25596e-05	9251638	7.63731e-06		0	141601650	0.000124187	78052006	6.47788e-05		0		0	138205752	0.000131842	34108696	2.74024e-05	7888344	6.46677e-06	6860494	5.30787e-06
A0A8I3MBB8	SMC5		0		0		0	21001568	1.86071e-05	101610430	7.97356e-05	13074398	1.0793e-05		0		0	68837593	5.71314e-05		0		0	11529956	1.09991e-05	549136	4.41167e-07	190664679	0.000156305	69305625	5.36208e-05
A0A8I3MBE2	BNIP1	24901926	2.28345e-05	76978447	7.24369e-05	26415396	2.39079e-05	21565610	1.91068e-05	29215994	2.29263e-05	25558926	2.10991e-05		0	36348528	3.18781e-05	3933016	3.26418e-06		0		0	3203852	3.05634e-06	36411652	2.92525e-05	38386786	3.1469e-05	33844156	2.61848e-05
A0A8I3MBF5	RUVBL2	238937902	0.0002191	232852282	0.000219115	258863686	0.000234291	240255792	0.000212863	292811176	0.000229774	235218928	0.000194175	214044433	0.000399005	245486862	0.000215295	2235891448	0.00185567	231053936	0.000382084	2182225315	0.00377987	1647867522	0.001572	272468670	0.000218897	2765246744	0.00226692	28093199	2.17353e-05
A0A8I3MBG9	EPN1	67408100	6.18116e-05	75050140	7.06224e-05	68431455	6.19357e-05	7650168	6.77794e-06	78982160	6.19788e-05	98740155	8.15108e-05	15317595	2.85539e-05	91776616	8.04893e-05	94522470	7.84484e-05	9897796	1.63676e-05	13546952	2.34649e-05	39250304	3.74431e-05	83585166	6.71509e-05	123551288	0.000101286	83362225	6.44962e-05
A0A8I3MBI0	BCAT2	166404672	0.000152589	156422184	0.000147194	151428664	0.000137054	15826509	1.40221e-05	213664711	0.000167667	126440424	0.000104378	217027305	0.000404565	149141179	0.000130799	234273864	0.000194434	325010328	0.000537455	223100628	0.000386436	8395698	8.00914e-06	17898673	1.43795e-05	175494704	0.000143868	139941318	0.000108271
A0A8I3MBK2	KCTD7	20123742	1.8453e-05	28800424	2.71013e-05	22426292	2.02975e-05	19502756	1.72792e-05	30944344	2.42826e-05	25697074	2.12132e-05		0	10606603	9.30213e-06	12305372	1.02128e-05		0		0	203149590	0.000193796	27673166	2.22322e-05	24920706	2.04297e-05	233663750	0.000180783
A0A8I3MBM2	LCMT1	92114034	8.44663e-05	97505466	9.17529e-05	126376196	0.00011438	7090275	6.28188e-06	115608351	9.072e-05	129771392	0.000107127		0	257815812	0.000226108	277662220	0.000230444		0		0	37983316	3.62345e-05	22694088	1.8232e-05	183474504	0.00015041	209330392	0.000161956
A0A8I3MBN3	LAP3	515561014	0.000472757	440402775	0.00041442	528128406	0.000477996	430755425	0.000381643	52824690	4.14525e-05	440940292	0.000364	933254464	0.0017397	600359448	0.000526523	64383596	5.34348e-05	85344947	0.000141131	111338535	0.000192851	249990168	0.00023848	471039025	0.000378425	579967456	0.00047545	471067793	0.000364459
A0A8I3MBT7	PJA2	11289185	1.03519e-05	11370206	1.06994e-05	1190339	1.07735e-06	5298583	4.69447e-06	34991956	2.74588e-05	58010664	4.78883e-05		0	56487256	4.95401e-05	15104902	1.25362e-05		0		0	13759683	1.31262e-05	3376205	2.71239e-06	27047793	2.21734e-05	5529689	4.27825e-06
A0A8I3MBU3	VGF	10762994	9.86941e-06	20089551	1.89043e-05	26037744	2.35661e-05	40919817	3.62544e-05	30098856	2.36191e-05	5641026	4.65672e-06		0		0	71420306	5.92749e-05		0		0	10316589	9.84159e-06		0		0		0
A0A8I3MC13	CTBP1	189396536	0.000173672	194173147	0.000182717	231735528	0.000209738	223388376	0.000197919	172418148	0.0001353	16166136	1.33453e-05		0	170332662	0.000149384	184806027	0.000153379		0		0	190009248	0.000181261	171368016	0.000137674	216774528	0.000177709	200584184	0.000155189
A0A8I3MC14	SBDS	693618564	0.000636031	502449794	0.000472807	640178088	0.00057941	612193260	0.000542395	44349430	3.48018e-05	598138596	0.000493769	5923293	1.10417e-05	558420027	0.000489742	48123090	3.99395e-05	44002633	7.27652e-05	12343254	2.13799e-05	62980749	6.0081e-05	63865802	5.13087e-05	680783441	0.000558098	61543144	4.76151e-05
A0A8I3MC17	TRIM56	40180264	3.68443e-05	1774262	1.66959e-06	31690442	2.86823e-05	37772505	3.34659e-05	49534532	3.88707e-05	48592556	4.01136e-05		0	35777127	3.1377e-05	31679042	2.62918e-05		0		0	34660335	3.30645e-05	31819089	2.55629e-05	40601583	3.32847e-05	26711568	2.06664e-05
A0A8I3MC22	ITGA2	109725380	0.000100616	970715008	0.000913445	1276939460	0.00115573	1582045320	0.00140167	163106850	0.000127993	163716651	0.00013515	1867988192	0.00348216	1743343264	0.00152894	226296870	0.000187814	2426644584	0.00401284	2832261796	0.0049058	159479607	0.000152137	1906137207	0.00153136	207572442	0.000170165	2221352022	0.00171863
A0A8I3MC30	RPS5	55134856	5.05573e-05	691661672	0.000650856	58676631	5.31068e-05	66117590	5.85793e-05	87220575	6.84436e-05	6815578	5.62632e-06	132002145	0.000246068	109277040	9.58374e-05	112653735	9.34963e-05	115021361	0.000190206	157845968	0.000273407	498937236	0.000475965	86190825	6.92443e-05	1041679410	0.000853956	927619875	0.000717687
A0A8I3MC32	ERGIC1	747838104	0.00068575	670525196	0.000630966	935049192	0.000846291	784962399	0.000695466	76537461	6.00604e-05	804504649	0.000664126	251437524	0.00046871	366343630	0.000321288	528388047	0.000438533	26115922	4.31868e-05	264772932	0.000458617	23182985	2.21156e-05	320894556	0.000257801	325561270	0.000266891	356411172	0.000275751
A0A8I3MC36	GNPAT		0	4826708	4.54195e-06	9905635	8.96535e-06	11130506	9.86147e-06	54338267	4.26402e-05	49884507	4.11801e-05	8470258	1.57896e-05	7324036	6.42328e-06	6128506	5.08632e-06	5395477	8.92227e-06	5368127	9.29821e-06	6566536	6.2642e-06	78749624	6.32661e-05	36536108	2.99519e-05	36347627	2.81217e-05
A0A8I3MC44	FAM234A	79296486	7.2713e-05	85427990	8.0388e-05	63966010	5.78941e-05	108401835	9.60425e-05	97104680	7.61998e-05	122638818	0.000101239	72657676	0.000135443	100962725	8.85457e-05	124490625	0.00010332	64091392	0.000105985	5965771	1.03334e-05	65684164	6.26599e-05	115639068	9.29025e-05	108221935	8.8719e-05	12355164	9.55903e-06
A0A8I3MC75	DNAJA3	1880215	1.72411e-06	186470975	0.00017547	192735036	0.00017444	19714040	1.74664e-05	178103093	0.000139761	20590344	1.69975e-05	31293725	5.83353e-05	95315072	8.35926e-05	120298500	9.9841e-05	536820275	0.000887716	27895195	4.83177e-05	69526542	6.63254e-05	123707928	9.93849e-05	128239782	0.000105129	155963402	0.000120667
A0A8I3MC93	NDEL1	27603702	2.53119e-05	54434972	5.12235e-05	22217908	2.01089e-05	59238484	5.24845e-05	27636928	2.16872e-05	4317710	3.56431e-06		0	22255643	1.95185e-05	18715602	1.55329e-05		0		0	137170205	0.000130855	37159950	2.98537e-05	23467545	1.92384e-05	26531395	2.0527e-05
A0A8I3MCA7	BTF3	331573250	0.000304045	343634016	0.000323361	25044876	2.26675e-05	302052880	0.000267615	295657880	0.000232008	308807750	0.000254923	6132264	1.14313e-05	390242840	0.000342248	300025530	0.000249004	8879288	1.46833e-05	26858604	4.65222e-05	31426692	2.99797e-05	302921060	0.000243362	341419440	0.000279891	316531440	0.000244896
A0A8I3MCE5	TBCB	193241875	0.000177198	204626736	0.000192554	218333065	0.000197608	17937444	1.58923e-05	22022710	1.72816e-05	179899120	0.000148508		0	19968255	1.75124e-05	17294040	1.43531e-05		0		0	14498216	1.38307e-05	159250860	0.000127939	168449120	0.000138093	180694765	0.000139801
A0A8I3MCG6	SLC12A9	12536818	1.1496e-05	31223308	2.93812e-05	15099768	1.36664e-05	16745885	1.48366e-05	16703330	1.31074e-05	17317514	1.42958e-05	15144495	2.82312e-05	7477712	6.55805e-06	133171006	0.000110525		0	828909	1.43577e-06	111917012	0.000106764	15600966	1.25336e-05	14870864	1.2191e-05	149843710	0.000115932
A0A8I3MCG8	RPL28	196290792	0.000179994	216527938	0.000203753	211788804	0.000191685	229825008	0.000203622	249577295	0.000195848	21250392	1.75424e-05	404855484	0.0007547	239156628	0.000209744	234608374	0.000194712	41381994	6.84316e-05	69654053	0.000120649	206852954	0.000197329	262543028	0.000210923	27368737	2.24366e-05	277847878	0.000214967
A0A8I3MCH7	LOC119863882	183471952	0.000168239	162695281	0.000153097	188893872	0.000170963	169173024	0.000149885	152213624	0.000119445	171914440	0.000141917	56462231	0.000105252	200949072	0.000176235	208502424	0.000173045	86774989	0.000143496	8538558	1.47898e-05	158474776	0.000151178	123052352	9.88582e-05	128357000	0.000105225	118922496	9.20088e-05
A0A8I3MCI5	NMRAL1	189829832	0.000174069	240137070	0.00022597	254865210	0.000230672	216096034	0.000191458	195488424	0.000153403	17722251	1.46299e-05		0	174431576	0.000152979	14528514	1.20579e-05		0		0	218074020	0.000208033	202699305	0.000162845	220374315	0.00018066	212330088	0.000164277
A0A8I3MCL0	ISOC2	61044564	5.59764e-05	72690776	6.84022e-05	68486642	6.19856e-05	6557424	5.80979e-06	527613872	0.000414028	640435560	0.000528685	261669500	0.000487784	30067205	2.63693e-05	472133830	0.000391845	2500770	4.13541e-06	14437584	2.50076e-05	199034250	0.00018987	22920675	1.84141e-05	318779484	0.000261331	245653670	0.000190059
A0A8I3MCN0	REEP3	19709848	1.80735e-05	19150764	1.80209e-05	36706766	3.32224e-05	37195168	3.29544e-05	14346959	1.12583e-05	35251594	2.91005e-05	34890504	6.50402e-05		0	13023909	1.08091e-05	2164433	3.57923e-06	41990028	7.27316e-05	13593761	1.29679e-05	72211807	5.80137e-05	64400747	5.27949e-05	8888006	6.87653e-06
A0A8I3MCN5	UPF2	23197916	2.12719e-05		0	26555152	2.40344e-05	37939083	3.36135e-05	312961875	0.000245587	29618595	2.44504e-05	17074781	3.18295e-05	63829038	5.59789e-05	55749786	4.62692e-05		0	19853754	3.4389e-05	44533790	4.24834e-05	66464248	5.33963e-05	77493344	6.35281e-05	71619616	5.54111e-05
A0A8I3MCQ0	TIMM21	101768900	9.33196e-05	101102616	9.51378e-05	113709704	0.000102916	100241212	8.88123e-05	104072976	8.1668e-05	103900384	8.57707e-05	352659138	0.0006574	8012048	7.02667e-06	64435436	5.34778e-05	35259504	5.83071e-05	365576838	0.000633221	81908892	7.81376e-05	100850638	8.10217e-05	75292974	6.17243e-05	837811230	0.000648203
A0A8I3MCR7	PRDM2	45877744	4.20688e-05	60473623	5.69058e-05		0		0		0	4383408	3.61854e-06		0	6064798	5.31891e-06	23091663	1.91648e-05		0		0	65652065	6.26293e-05	28356787	2.27814e-05		0	25229624	1.95198e-05
A0A8I3MCT0	LUC7L	133323126	0.000122254	129441858	0.000121805	96790730	8.7603e-05	16046778	1.42172e-05	159562428	0.000125212	1255764	1.03664e-06		0	295416926	0.000259085	169275222	0.000140489		0		0	180515310	0.000172204	291413066	0.000234116	239590476	0.000196413	294540589	0.000227882
A0A8I3MD02	PRRC2C	616802040	0.000565593	661301130	0.000622286	753947552	0.00068238	82136384	7.27717e-05	1128214841	0.000885331	726431817	0.000599676		0	120047724	0.000105283	1096323375	0.000909887		0		0	89435556	8.53177e-05	1180878348	0.000948698	1248403788	0.00102343	1340116323	0.00103683
A0A8I3MD95	TUBB3	7326936	6.71862e-06	101272766	9.5298e-05	6577301	5.95296e-06	91058125	8.06762e-05	51372837	4.03132e-05	38131135	3.14776e-05		0	46227646	4.05423e-05		0		0		0		0	44776743	3.59729e-05	49912812	4.09179e-05	2763487	2.13807e-06
A0A8I3MDA3	ARHGAP17	2923610	2.68088e-06	12807266	1.20517e-05	29027324	2.62719e-05	36733054	3.2545e-05	36430746	2.85879e-05	39928196	3.29611e-05		0	15073958	1.32201e-05	45049464	3.73885e-05		0		0	1999975	1.90789e-06	33787742	2.71445e-05	42391106	3.47517e-05	44724714	3.46029e-05
A0A8I3MDB1	CERS3	20313625	1.86271e-05	3750632	3.52935e-06	35609758	3.22295e-05	2228505	1.97442e-06	19698572	1.54578e-05	3606011	2.97679e-06		0		0		0		0		0		0		0		0		0
A0A8I3MDE3	LOC102151399	147054999	0.000134846	222713624	0.000209574	61628245	5.57782e-05	55154332	4.8866e-05	162736042	0.000127702	115332728	9.52082e-05	22547861	4.2032e-05	182472458	0.000160031	169518209	0.000140691	188591560	0.000311866	219486492	0.000380176	94752414	9.03898e-05	177616208	0.000142694	227494218	0.000186497	273768712	0.000211811
A0A8I3MDE7	PTGR3	269058398	0.00024672	29060241	2.73458e-05	346438505	0.000313553	329621968	0.00029204	2825904	2.21754e-06	310561216	0.000256371	288656780	0.000538091	6681816	5.86004e-06	177584370	0.000147385	28570028	4.7245e-05	24958128	4.32304e-05	93431570	8.91298e-05	132645432	0.000106565	136955370	0.000112274	12862242	9.95135e-06
A0A8I3MDH1	GDPGP1	207827090	0.000190572	35779804	3.36689e-05	2433688	2.20267e-06	17359562	1.53803e-05	13004798	1.02051e-05	2144162	1.77002e-06		0	81405874	7.1394e-05	44910083	3.72729e-05		0		0	116078506	0.000110734	101851368	8.18257e-05	36373167	2.98183e-05	10683048	8.26533e-06
A0A8I3MDI0	ANGEL2	4230718	3.87947e-06	42238292	3.97463e-05	14180438	1.28344e-05	17616643	1.56081e-05	24196186	1.89872e-05	13528643	1.1168e-05		0	28923172	2.5366e-05	19336385	1.60481e-05		0		0	11701057	1.11623e-05	11476649	9.22015e-06	10350	8.4848e-09	14017966	1.08455e-05
A0A8I3MDM2	ARHGAP18	56266816	5.15953e-05	35575588	3.34767e-05	135191172	0.000122358	53679404	4.75592e-05	68953038	5.41087e-05	508825	4.20039e-07	48776368	9.09251e-05	122136670	0.000107115	217217271	0.000180278	25262584	4.17756e-05	31614946	5.47607e-05	21606576	2.06118e-05	29759868	2.39086e-05	25234892	2.06873e-05	20314350	1.57169e-05
A0A8I3MDQ5	USP48	377117335	0.000345808	482854422	0.000454367	353175685	0.000319651	58210229	5.15734e-05	47878070	3.75708e-05	34787276	2.87172e-05		0	111522908	9.78071e-05	68142138	5.65542e-05		0		0	56439255	5.38407e-05	95426604	7.66641e-05	71779278	5.88438e-05	112335024	8.69121e-05
A0A8I3MDY5	TJP2	3277584	3.00547e-06	5942698	5.5921e-06	5877525	5.31961e-06	60052725	5.32059e-05	50359204	3.95178e-05	6730972	5.55648e-06		0	27430342	2.40568e-05	4675917	3.88075e-06		0		0	17559923	1.67514e-05	40858936	3.28254e-05	3072647	2.51892e-06	36118005	2.7944e-05
A0A8I3ME07	GNB2	92114616	8.44669e-05	79817352	7.51083e-05	79594858	7.20394e-05	104428200	9.25219e-05	110131000	8.64218e-05	105856704	8.73856e-05	6875706	1.28172e-05	646621388	0.000567096	71105296	5.90134e-05	136608871	0.000225904	127099371	0.000220151	41291936	3.93908e-05	85870256	6.89867e-05	9419560	7.72204e-06	87038312	6.73404e-05
A0A8I3ME32	MAZ	11204994	1.02747e-05	23484698	2.20992e-05	13189307	1.19373e-05	15649162	1.38649e-05	25115088	1.97083e-05	1206554	9.96021e-07		0	8219898	7.20896e-06	6835864	5.67339e-06		0		0	11809275	1.12655e-05	44754653	3.59551e-05	19055194	1.56212e-05	10462112	8.0944e-06
A0A8I3ME45	YOD1	47125664	4.32131e-05	5037894	4.74067e-06	5148952	4.66019e-06	22670550	2.00858e-05	41370225	3.2464e-05	43935297	3.6269e-05		0	31331794	2.74784e-05	2043644	1.69611e-06		0		0	25128116	2.39712e-05	2957408	2.37593e-06	32341206	2.65129e-05	21447266	1.65935e-05
A0A8I3ME47	HSPB6		0	8020206	7.54704e-06	9412235	8.51879e-06		0	46795483	3.67213e-05		0		0		0	25036543	2.07789e-05		0		0		0		0		0	18857218	1.45896e-05
A0A8I3ME54	STX8	34280805	3.14347e-05	49543179	4.66203e-05	43226025	3.91228e-05	68858925	6.1008e-05	53496762	4.19799e-05	58241544	4.80789e-05	57888336	0.000107911	63448575	5.56453e-05	63847071	5.29895e-05	5081535	8.40311e-06	51287016	8.8835e-05	55538508	5.29814e-05	41058225	3.29855e-05	45832776	3.75731e-05	53337411	4.12664e-05
A0A8I3ME70	GATAD2B	3947431	3.6197e-06	45883614	4.31766e-05	28398567	2.57029e-05	71347994	6.32133e-05	16927236	1.32831e-05	136525035	0.000112703		0	110538632	9.69439e-05	9368206	7.77509e-06		0		0	36414202	3.47376e-05	219811388	0.000176593	13345432	1.09404e-05	17655534	1.36599e-05
A0A8I3ME71			0		0		0		0	28106719	2.20559e-05		0		0	915538	8.02939e-07		0		0		0		0	19242035	1.54587e-05		0		0
A0A8I3MEA4		7462667	6.84309e-06	56779106	5.34293e-05	6239491	5.64721e-06	499053	4.42154e-07	37366228	2.9322e-05	6308809	5.20798e-06		0	10004606	8.77417e-06	8742188	7.25553e-06		0		0		0	37906296	3.04533e-05	4690539	3.84525e-06		0
A0A8I3MEB5	ROCK1	143880544	0.000131935	17553710	1.65181e-05	169996059	0.000153859	164710248	0.000145931	147053840	0.000115396	169176736	0.000139657		0	78403923	6.87613e-05	8348039	6.92841e-06		0		0	105332479	0.000100483	62368230	5.01056e-05	98922213	8.10952e-05	108554346	8.39871e-05
A0A8I3MEB9	VPS33B	418421330	0.000383682	49353615	4.64419e-05	46743910	4.23068e-05	311967220	0.000276399	286885242	0.000225124	4171015	3.44321e-06		0	31369299	2.75113e-05	185761569	0.000154172		0		0	41510690	3.95994e-05	28920392	2.32342e-05	26565620	2.17782e-05	27655712	2.13969e-05
A0A8I3MEC0	EPS8L1	159199416	0.000145982	155626000	0.000146444	16720352	1.51332e-05	140158528	0.000124178	174523608	0.000136952	195796332	0.000161632		0	718812198	0.000630408	143082640	0.000118751		0	14057925	2.43499e-05	118882753	0.000113409	845981568	0.000679647	101401360	8.31276e-05	907094228	0.000701807
A0A8I3MEC8	SUB1	110461782	0.000101291	104910294	9.87209e-05	113108871	0.000102372	104233794	9.23497e-05	278496135	0.000218541	150559704	0.000124288	12611764	2.35099e-05	182375624	0.000159946	20511972	1.70238e-05		0		0	113961351	0.000108714	240314624	0.000193065	37717890	3.09207e-05	33304565	2.57673e-05
A0A8I3MED1	TCF25		0	2941608	2.76806e-06		0	145243755	0.000128684	8324947	6.53274e-06	5003628	4.13054e-06		0	41154531	3.60931e-05	29216451	2.4248e-05		0		0	841392	8.02652e-07	27120603	2.17882e-05	30168654	2.47319e-05	33026928	2.55525e-05
A0A8I3MED7	MFN2	55325730	5.07324e-05	5394138	5.0759e-06	45423075	4.11113e-05	545946516	0.000483701	3436135	2.6964e-06	62468749	5.15685e-05		0	104574368	9.17131e-05	1449602	1.20309e-06		0		0	62640114	5.9756e-05	310129530	0.000249153	28013325	2.2965e-05	47096454	3.64379e-05
A0A8I3MEF2	KIFAP3	31711902	2.9079e-05	3309402	3.11416e-06	2933256	2.65482e-06	31158879	2.76063e-05	26258808	2.06058e-05	36290415	2.9958e-05	3626826	6.76085e-06	141977388	0.000124516	14235048	1.18143e-05	31294756	5.17508e-05	3021431	5.23347e-06	230636265	0.000220017	24251187	1.9483e-05	217330122	0.000178165	18294711	1.41544e-05
A0A8I3MEG2	USP14	13750235	1.26086e-05	10211258	9.60882e-06	12976133	1.17444e-05	12464735	1.10436e-05	2182187	1.7124e-06	16191372	1.33661e-05		0	35148508	3.08257e-05	4311654	3.57843e-06		0		0	15885916	1.51545e-05	31522148	2.53244e-05	30052861	2.4637e-05	37680105	2.91526e-05
A0A8I3MEH0	CFL2	326307715	0.000299216	25707480	2.41908e-05	315245565	0.000285321	240635880	0.0002132	289284825	0.000227007	29780680	2.45842e-05		0	6622016	5.8076e-06	44716820	3.71125e-05		0		0	91908185	8.76765e-05	95859170	7.70116e-05	120009680	9.83825e-05	106132880	8.21136e-05
A0A8I3MEH7	AGFG2	56547280	5.18525e-05	22583968	2.12516e-05	71111740	6.43615e-05	61188924	5.42125e-05	116796560	9.16524e-05	70252715	5.79942e-05		0	43303820	3.7978e-05	74250255	6.16236e-05		0		0	36049177	3.43894e-05	33515092	2.69255e-05	319194904	0.000261672	220695732	0.000170749
A0A8I3MEJ3	PPIP5K2	63820125	5.85215e-05	51195408	4.8175e-05	68990605	6.24417e-05	71991755	6.37837e-05	78497040	6.15981e-05	74439285	6.14503e-05		0	37982364	3.3311e-05	38596647	3.20331e-05	4831726	7.99002e-06		0	230713389	0.000220091	57377340	4.6096e-05	56502265	4.63199e-05	50916170	3.93932e-05
A0A8I3MEL1	CEPT1	3775656	3.46219e-06	32638307	3.07127e-05	3791543	3.43163e-06	4713428	4.17603e-06	41616426	3.26572e-05	36067367	2.97739e-05	6603005	1.23088e-05	32922062	2.88731e-05	515545	4.27874e-07	50192082	8.30005e-05	6367315	1.10289e-05	4040159	3.85414e-06	47932973	3.85085e-05	45647875	3.74216e-05	41588797	3.21767e-05
A0A8I3MEN1	ARCN1	332019424	0.000304454	290465130	0.000273328	36677824	3.31962e-05	306494580	0.00027155	378817989	0.000297265	365270675	0.000301534	183008254	0.00034115	336797648	0.000295376	441472350	0.000366397	240681432	0.000398004	21584940	3.73876e-05	2717372448	0.00259226	3871780935	0.00311052	392101611	0.00032144	376685562	0.000291437
A0A8I3MEN5	SRA1	14948246	1.37072e-05	12713315	1.19633e-05	15687561	1.41984e-05	12724334	1.12736e-05	23376645	1.83441e-05	21962445	1.81302e-05		0	1679866	1.47326e-06		0		0		0	1484872	1.41651e-06	2297865	1.84607e-06	19966879	1.63686e-05	28342008	2.19278e-05
A0A8I3MER2	ARMT1	164825424	0.000151141	151538608	0.000142598	190533856	0.000172448	212177990	0.000187987	22423095	1.75958e-05	190891032	0.000157582		0	314420292	0.000275751	63528768	5.27253e-05	4114509	6.80398e-06	9539158	1.65229e-05	56914836	5.42944e-05	116697688	9.3753e-05	113974272	9.34347e-05	104214472	8.06294e-05
A0A8I3MER3		83649152	7.67043e-05	85257552	8.02276e-05	94912592	8.59031e-05	67244856	5.9578e-05	7516776	5.89855e-06	7086812	5.85022e-06	26391643	4.91972e-05	10614492	9.30905e-06	219237750	0.000181955	11016517	1.82175e-05	9129732	1.58137e-05	56630136	5.40228e-05	5542152	4.45247e-06	5724932	4.69323e-06	59109820	4.57325e-05
A0A8I3MET0	TMX3	404058750	0.000370512	331222656	0.000311681	400784625	0.000362741	388261760	0.000343994	386916794	0.000303621	395040820	0.00032611	126810984	0.000236391	384134208	0.000336891	291324280	0.000241783	19388220	3.20615e-05	166652262	0.000288661	210747444	0.000201044	317183328	0.00025482	331287198	0.000271585	349657836	0.000270526
A0A8I3MET6	HSPBP1	1042332192	0.000955793	157052689	0.000147787	1167619680	0.00105678	115260700	0.000102119	1585708228	0.00124433	125461490	0.00010357	84762975	0.000158009	234450634	0.000205616	145684460	0.00012091	7507049	1.24141e-05	82648566	0.000143157	1119450024	0.00106791	1197251770	0.000961852	1305857432	0.00107053	136082276	0.000105285
A0A8I3MEU1	CHTOP	57760167	5.29647e-05	8224672	7.73944e-06	63255808	5.72513e-05	80474772	7.12995e-05	207381875	0.000162736	158174540	0.000130574		0	144044465	0.000126329	197531812	0.00016394		0		0	238582149	0.000227597	2075920	1.66776e-06	23331295	1.91267e-05	24033040	1.8594e-05
A0A8I3MEU2	LIG1	105115164	9.63881e-05	275056216	0.000258829	81619992	7.38723e-05	228716270	0.000202639	287124596	0.000225312	177371793	0.000146422		0	50524688	4.43108e-05	20295024	1.68437e-05		0		0	517641993	0.000493809	53501546	4.29822e-05	5588089	4.58105e-06	593766472	0.000459389
A0A8I3MEU4	CNDP2	459558690	0.000421404	40161636	3.77922e-05	512829218	0.000464149	457293338	0.000405155	580922298	0.00045586	471738331	0.000389424	148941805	0.000277646	3652748244	0.00320351	489711936	0.000406434	245957202	0.000406729	174069805	0.000301509	261952550	0.000249892	455563878	0.000365992	426899401	0.000349967	420360896	0.000325228
A0A8I3MEU8	NPM1	1585729692	0.00145408	1740214908	0.00163755	214648434	0.000194273	176389362	0.000156278	290067834	0.000227622	1778923350	0.00146852	662175126	0.00123438	288325342	0.000252865	322067739	0.000267298	755746432	0.00124975	94587605	0.000163837	195300753	0.000186309	32721960	2.62883e-05	34926052	2.86319e-05	307003136	0.000237524
A0A8I3MEV5	RBM15	28122310	2.57875e-05	38699367	3.64162e-05	44190684	3.99959e-05	78778875	6.9797e-05	74836025	5.87252e-05	51834548	4.27899e-05		0	125677092	0.00011022	8378320	6.95354e-06		0		0	51941688	4.95502e-05	72256220	5.80494e-05	586824180	0.000481071	849718770	0.000657416
A0A8I3MEY1	HNRNPH3	30213207	2.77048e-05	150797913	0.000141901	36968085	3.34589e-05	210786592	0.000186754	461734528	0.000362332	23687343	1.95541e-05		0	192741424	0.000169037	166170851	0.000137913		0		0	98723508	9.41781e-05	221951392	0.000178312	161717675	0.000132574	154386806	0.000119447
A0A8I3MEY2	DDI2	143394536	0.000131489	173793312	0.00016354	128444589	0.000116252	142996352	0.000126693	86557707	6.79234e-05	104455883	8.62292e-05		0	50929074	4.46655e-05	594756096	0.000493614		0		0	60849593	5.80479e-05	69062418	5.54836e-05	62257272	5.10377e-05	53782552	4.16108e-05
A0A8I3MF21	SNRNP70	204353345	0.000187387	197893456	0.000186218	218881836	0.000198105	239011697	0.000211761	224091773	0.000175849	227787498	0.000188041	196591275	0.00036647	223476912	0.000195992	2244231455	0.00186259	155442495	0.000257049	17378114	3.01009e-05	2436907054	0.00232471	218041762	0.000175171	227283354	0.000186324	228091074	0.000176471
A0A8I3MF29	LAMTOR5	41757786	3.82909e-05	29823909	2.80644e-05	59310486	5.36805e-05	251073135	0.000222447	2161114	1.69587e-06	31149867	2.57145e-05		0	7962205	6.98296e-06	55619023	4.61607e-05		0		0	43952238	4.19286e-05	32922663	2.64495e-05	18324996	1.50226e-05	18875722	1.46039e-05
A0A8I3MF34	NOP53	45448088	4.16748e-05	54271352	5.10695e-05	291466700	0.0002638	320719100	0.000284153	79656696	6.25081e-05	313027384	0.000258407		0	93416190	8.19273e-05	82686825	6.86255e-05		0		0	100938408	9.6291e-05	13383545	1.07521e-05	152712301	0.000125192	177632686	0.000137432
A0A8I3MF64	RBM42	18084522	1.65831e-05	27621996	2.59924e-05	237498618	0.000214954	35339547	3.13103e-05	4214775	3.30741e-06	284191875	0.000234603		0	22084110	1.93681e-05	26741924	2.21943e-05		0		0	31315869	2.9874e-05	49769196	3.99837e-05	45072444	3.69498e-05	54625401	4.22629e-05
A0A8I3MF68	VPS11	21393472	1.96173e-05	24218566	2.27897e-05	23757074	2.1502e-05	17374204	1.53933e-05	21333432	1.67407e-05	18334158	1.5135e-05		0	9329844	8.1824e-06	57340641	4.75895e-05		0		0	11584469	1.10511e-05	20121459	1.61652e-05	13267226	1.08763e-05	12729944	9.84899e-06
A0A8I3MF75	MAEA	41853882	3.8379e-05	119955648	0.000112879	129510135	0.000117217	40897086	3.62342e-05	9030540	7.08643e-06	74880978	6.18149e-05	52361192	9.76077e-05	7001448	6.14036e-06	9251220	7.678e-06	35117204	5.80718e-05	38171066	6.61167e-05	54425958	5.19201e-05	35830533	2.87856e-05	425473125	0.000348798	55513446	4.295e-05
A0A8I3MFB6	ACBD6	34661958	3.17842e-05	1119472	1.05343e-06	40050327	3.62486e-05	7159754	6.34344e-06	26284084	2.06256e-05	4265629	3.52131e-06		0	5619948	4.92877e-06	3105012	2.57699e-06		0		0		0	18595463	1.49393e-05		0	18269332	1.41347e-05
A0A8I3MFB8	CUL2	1309850	1.2011e-06	135449080	0.000127458	121177832	0.000109675	104177934	9.23002e-05	100306352	7.87122e-05	183205066	0.000151237	53431452	9.96028e-05	152688210	0.00013391	16920882	1.40434e-05	71066015	0.000117519	51566982	8.93199e-05	149004096	0.000142144	174053506	0.000139832	151074737	0.000123849	156811220	0.000121323
A0A8I3MFC5	PARD3	8246496	7.56184e-06	1378554	1.29722e-06	17433885	1.5779e-05	212982831	0.0001887	26249164	2.05982e-05	165585615	0.000136692		0	28581633	2.50665e-05	214486641	0.000178012		0		0	34414688	3.28302e-05	39396945	3.16508e-05	42781890	3.50721e-05	51483225	3.98319e-05
A0A8I3MFC7	TXNL4A	10362053	9.50175e-06	17435607	1.6407e-05	2281308	2.06476e-06		0	111872	8.7788e-08		0		0		0		0		0		0		0		0		0		0
A0A8I3MFD7	NEMF	83054656	7.61591e-05	110142084	0.000103644	107064080	9.69011e-05	13089205	1.15969e-05	13856106	1.08731e-05	163603218	0.000135056	13699798	2.55381e-05	19784124	1.73509e-05	174829242	0.000145099	24476648	4.0476e-05		0	64245574	6.12876e-05	183508374	0.000147428	19305234	1.58262e-05	187895665	0.000145372
A0A8I3MFD9	YES1	353869579	0.00032449	4372614	4.11464e-06	362216656	0.000327834	24214805	2.1454e-05	549839340	0.000431469	424405053	0.00035035	269064048	0.000501568	32903856	2.88571e-05	38650008	3.20773e-05	47650992	7.87984e-05	26237157	4.54458e-05	273122688	0.000260548	49107360	3.9452e-05	463435947	0.000379919	5264850	4.07334e-06
A0A8I3MFG3	PEPD	95234136	8.73274e-05	99768828	9.38827e-05	119522884	0.000108177	924156792	0.00081879	1196042204	0.000938556	95439136	7.87858e-05	1377708	2.56822e-06	400754180	0.000351467	76542972	6.35264e-05	16189982	2.67727e-05	2140883	3.70826e-06	43078772	4.10953e-05	50680350	4.07157e-05	62567792	5.12923e-05	5460507	4.22472e-06
A0A8I3MFG4	CHD2	8112092	7.43859e-06	110726229	0.000104194	73715166	6.67178e-05	85975088	7.61727e-05	12552746	9.85037e-06	20074028	1.65713e-05		0	68877617	6.04066e-05	35276714	2.92777e-05		0		0	764967	7.29746e-07	11007570	8.8433e-06	116759854	9.57183e-05	5797469	4.48542e-06
A0A8I3MFG7	XRCC1	13116512	1.20275e-05	13568296	1.27678e-05	76729725	6.94462e-05	162287264	0.000143784	151753720	0.000119084	134971296	0.00011142		0	655455	5.74843e-07	105713783	8.77365e-05		0		0	72583335	6.92414e-05	137688512	0.000110617	137805354	0.000112971	126148872	9.75997e-05
A0A8I3MFG9	ATP1B1	150986892	0.000138451	119853585	0.000112783	280234218	0.000253633	209937372	0.000186002	22085259	1.73307e-05	2760942	2.27918e-06	300968523	0.000561042	232606255	0.000203999	284891824	0.000236444	276693102	0.000457555	278752977	0.000482832	158570585	0.00015127	23601522	1.89611e-05	232855056	0.000190892	22980314	1.77796e-05
A0A8I3MFI2	POLR3E	29154153	2.67337e-05	19485894	1.83363e-05	17913118	1.62127e-05	14621682	1.29546e-05	69411997	5.44689e-05	65965815	5.44553e-05	25005368	4.66131e-05	21935918	1.92381e-05	32955856	2.73515e-05	34185462	5.6531e-05	8537190	1.47874e-05	3340810	3.18699e-06	72240005	5.80364e-05	681715	5.58862e-07	148066788	0.000114557
A0A8I3MFL8	PRKCB	65794336	6.03318e-05	40433032	3.80476e-05	89333125	8.08533e-05	50026953	4.43232e-05	60954526	4.78321e-05	6412047	5.2932e-06	8177799	1.52444e-05	62744473	5.50277e-05	63327207	5.2558e-05	5803831	9.59754e-06	5507606	9.53981e-06		0	77329434	6.21252e-05	49709116	4.07509e-05	47124243	3.64594e-05
A0A8I3MFM0	CDC123	32973015	3.02355e-05	34471899	3.24382e-05	36051123	3.2629e-05	41625762	3.68798e-05	48775660	3.82752e-05	37446117	3.09121e-05	5495112	1.02436e-05	145982322	0.000128028	116279845	9.65058e-05	5033029	8.3229e-06		0	101021980	9.63707e-05	119724275	9.61845e-05	136694825	0.000112061	136492130	0.000105602
A0A8I3MFM4	TAF6	100403946	9.2068e-05	94395606	8.88265e-05	65878872	5.96254e-05	9107590	8.0692e-06	92014532	7.22055e-05	8183310	6.75539e-06	15616084	2.91103e-05	13292798	1.1658e-05	9573774	7.9457e-06		0		0	152504072	0.000145482	99157714	7.96616e-05	1129230	9.25729e-07	1099164	8.50409e-07
A0A8I3MFN6	LOC119872230	1022875308	0.000937952	75418352	7.09689e-05	108766836	9.84422e-05	89906642	7.9656e-05	881562864	0.000691779	884741508	0.000730362	614453544	0.00114542	102453795	8.98534e-05	1536270624	0.00127502	566845905	0.000937368	608037640	0.00105319	91689210	8.74676e-05	119286926	9.58331e-05	112211120	9.19893e-05	105254499	8.1434e-05
A0A8I3MFP3	RFC2	31080897	2.85004e-05	78560944	7.39261e-05	40340300	3.6511e-05	62939860	5.57638e-05	105709710	8.29524e-05	53524028	4.41845e-05	4051932	7.5533e-06	154062540	0.000135115	112368660	9.32597e-05	4676838	7.73388e-06	86083071	0.000149106	66661408	6.35922e-05	139690968	0.000112225	179450292	0.000147111	150178968	0.000116191
A0A8I3MFP8	NUDCD2	207605342	0.000190369	11286834	1.06209e-05	236073096	0.000213664	106948730	9.47551e-05	238408408	0.000187083	191571968	0.000158144		0	49041124	4.30097e-05	67709890	5.61954e-05		0		0	66231936	6.31825e-05	97666614	7.84637e-05	112503622	9.22291e-05	91216944	7.05733e-05
A0A8I3MFQ5	SNX9	175042528	0.00016051	144829068	0.000136285	18306448	1.65687e-05	193469283	0.000171411	17144632	1.34537e-05	180898235	0.000149333	26008354	4.84827e-05	141239161	0.000123869	191695126	0.000159096	135099552	0.000223408	12261292	2.1238e-05	139348428	0.000132933	17055568	1.37022e-05	167896939	0.00013764	164986440	0.000127648
A0A8I3MFR2	PPP2R1B	234479234	0.000215012	325531734	0.000306326	26865955	2.43157e-05	32607888	2.88901e-05	259107650	0.000203327	312835025	0.000258248	436808328	0.000814264	481513113	0.000422293	42292950	3.51008e-05	502728941	0.000831341	52729116	9.13329e-05	38043792	3.62922e-05	415005275	0.000333408	429224256	0.000351873	439674925	0.000340171
A0A8I3MFS7	UBE2S	1047074	9.60142e-07	11611475	1.09264e-05	8409088	7.61086e-06	64185854	5.68678e-05	32318942	2.53613e-05	6895938	5.69266e-06		0	66965516	5.87297e-05	8565632	7.109e-06		0	16195779	2.8053e-05	12761528	1.2174e-05	14507334	1.16549e-05	23322538	1.91195e-05	31311936	2.42256e-05
A0A8I3MFT7	SMCHD1	195467935	0.000179239	249450888	0.000234734	174733361	0.000158147	167144013	0.000148087	25056636	1.96624e-05	25153848	2.07647e-05	112771218	0.000210219	210537870	0.000184645	23234140	1.9283e-05	123924129	0.000204928	99663408	0.000172628	172347830	0.000164413	260280192	0.000209105	26460444	2.16919e-05	269928636	0.00020884
A0A8I3MFT9	SMAD2	108860175	9.98222e-05	122922830	0.000115671	109790132	9.93684e-05	12794276	1.13355e-05	14703640	1.15382e-05	114393788	9.44331e-05	25678138	4.78672e-05	11610676	1.01827e-05	18402175	1.52728e-05	16636389	2.75109e-05	10132804	1.75512e-05	79638603	7.59719e-05	16883622	1.3564e-05	173218065	0.000142002	21171042	1.63798e-05
A0A8I3MFU7	CFAP20	33816804	3.10092e-05	15162328	1.42678e-05	33078542	2.99386e-05	15489233	1.37232e-05	316762090	0.000248569	14276801	1.17856e-05	1446750	2.69692e-06	29661488	2.60135e-05	26285006	2.18151e-05	21564162	3.56597e-05	232901250	0.000403412	36678204	3.49895e-05	45888902	3.68664e-05	20649088	1.69279e-05	22455668	1.73737e-05
A0A8I3MFZ0	KDELR1	11720481	1.07474e-05	11911968	1.12092e-05	1202178	1.08806e-06	14709972	1.30328e-05	80271306	6.29904e-05	107527665	8.8765e-05	16456466	3.06769e-05	75005958	6.57812e-05	682284	5.66258e-07	22432242	3.70952e-05	213417890	0.000369664	73497522	7.01135e-05	69901956	5.61581e-05	6702102	5.4943e-06	75912861	5.87328e-05
A0A8I3MFZ7	ABCB10	84981528	7.7926e-05	101372992	9.53923e-05	13676940	1.23787e-05	94410828	8.36467e-05	95862008	7.52247e-05	12624975	1.0422e-05	62692095	0.000116866	18681510	1.63839e-05	36995950	3.07046e-05	147405625	0.000243758	68971167	0.000119466	48645834	4.64061e-05	4436079	3.56387e-06	4164993	3.41441e-06	46993755	3.63584e-05
A0A8I3MG05	CCNY	2722512	2.49648e-06		0		0	29760962	2.63678e-05	28292202	2.22014e-05		0	27390674	5.10596e-05	12669286	1.11111e-05	134725390	0.000111815		0	37082996	6.4232e-05	29367751	2.80156e-05	75301226	6.04957e-05	97034150	7.95474e-05	79504312	6.15114e-05
A0A8I3MG37	PPP2R5E	132738816	0.000121718	99731976	9.38481e-05	139034112	0.000125836	104571190	9.26486e-05	197566075	0.000155034	166331214	0.000137308	211410672	0.000394095	168825762	0.000148062	224401210	0.00018624	14798378	2.44714e-05	20354763	3.52568e-05	12780852	1.21924e-05	259377482	0.000208379	219361662	0.00017983	188739621	0.000146025
A0A8I3MG67	HYOU1	1009818852	0.00092598	946835862	0.000890975	1011621611	0.000915594	1088392122	0.0009643	1099976257	0.000863172	1132630882	0.000934997	805469120	0.00150149	990617895	0.000868785	1277299284	0.00106009	897912834	0.00148484	9039137	1.56568e-05	887508912	0.000846646	1065598768	0.000856084	112998756	9.2635e-05	1018280025	0.00078783
A0A8I3MG69	SPG7	79499865	7.28995e-05	96476260	9.07844e-05	85687430	7.75536e-05	81040248	7.18005e-05	84207820	6.60794e-05	74046124	6.11257e-05	177875420	0.000331582	34778468	3.05012e-05	60218982	4.99784e-05	103280454	0.00017079	77454914	0.000134161	350964180	0.000334805	50847768	4.08502e-05	61715005	5.05932e-05	68984406	5.33723e-05
A0A8I3MG89	PRKAA1	95246060	8.73383e-05	91848492	8.64297e-05	9517433	8.614e-06	90953019	8.05831e-05	967234140	0.000759006	106676703	8.80625e-05	75287416	0.000140345	584866079	0.000512935	650906674	0.000540216	566175820	0.00093626	22948158	3.97489e-05	496820445	0.000473946	537351065	0.000431699	571292622	0.000468339	53126242	4.11031e-05
A0A8I3MG95	MTR		0	118966348	0.000111948	32169802	2.91161e-05	5782241	5.12298e-06	4391537	3.44612e-06	6311553	5.21024e-06		0	53553975	4.69676e-05	17644464	1.46439e-05		0		0	49470786	4.7193e-05	38093728	3.06039e-05	68154150	5.58719e-05	67925527	5.25531e-05
A0A8I3MGE0	TAPT1	107455488	9.85341e-05	5723673	5.38599e-06	8813767	7.97713e-06	4876139	4.32019e-06	13166588	1.03321e-05	109967070	9.07788e-05		0	43163032	3.78546e-05	40093388	3.32753e-05		0		0	73591084	7.02028e-05	28053076	2.25374e-05	34343535	2.81544e-05	54843374	4.24316e-05
A0A8I3MGE2	DDAH1	1798315	1.64901e-06	20049246	1.88664e-05	26941148	2.43838e-05	18101143	1.60374e-05	14432043	1.13251e-05	17942754	1.48119e-05		0	19942252	1.74896e-05	27993337	2.32329e-05		0		0	17467183	1.6663e-05	20819197	1.67258e-05	21633762	1.77351e-05	2298953	1.77867e-06
A0A8I3MGE3	TSNAX	280796135	0.000257483	267877580	0.000252074	31813086	2.87933e-05	27786227	2.46182e-05	344759079	0.000270539	32663071	2.69636e-05		0	172613985	0.000151385	18259680	1.51545e-05	1125033	1.86042e-06		0	59259730	5.65313e-05	124896160	0.000100339	220668434	0.000180901	152588410	0.000118056
A0A8I3MGH0	SH3PXD2B	39265872	3.60059e-05	65449814	6.15885e-05	62040312	5.61512e-05	2719845	2.40974e-06	35577546	2.79184e-05	31425447	2.5942e-05		0	41390195	3.62998e-05	11132374	9.23925e-06		0		0		0	59578990	4.78648e-05	6654404	5.4552e-06	10262322	7.93982e-06
A0A8I3MGI3	UTP15	54866937	5.03117e-05	112839484	0.000106182	8309235	7.52049e-06	77027428	6.82452e-05	194889163	0.000152933	13235225	1.09258e-05	136430912	0.000254324	138313068	0.000121302	109848046	9.11677e-05	128418184	0.00021236	81770465	0.000141636	110318388	0.000105239	16069168	1.29097e-05	219760155	0.000180157	191296496	0.000148004
A0A8I3MGM6	AP1S1	23420856	2.14764e-05	133948362	0.000126046	138876895	0.000125694	16865219	1.49423e-05	253787541	0.000199152	140011302	0.000115581	3245333	6.0497e-06	203936698	0.000178855	36783256	3.0528e-05	45701663	7.55749e-05	38055696	6.59168e-05	174620028	0.00016658	342641720	0.000275273	34205661	2.80414e-05	310993096	0.000240611
A0A8I3MGN1	MVP	1296949212	0.00118927	122627324	0.000115393	1506962886	0.00136392	1224482200	0.00108487	1288133050	0.00101082	1527263264	0.00126077	129517160	0.000241436	740038570	0.000649024	1375986738	0.00114199	1250682192	0.0020682	10511460	1.82071e-05	852287331	0.000813046	1134107730	0.000911123	1160892460	0.000951685	991725498	0.000767285
A0A8I3MGN3	LOC479459	15198431	1.39366e-05	26072512	2.45343e-05	12409805	1.12318e-05	10100244	8.94867e-06		0		0		0	8038287	7.04969e-06	110343695	9.15791e-05	4859585	8.03608e-06		0	13127381	1.2523e-05	215375390	0.000173029	9244227	7.5783e-06		0
A0A8I3MGQ6	QDPR	25947677	2.37934e-05	208470213	0.000196171	3663464	3.31571e-06	266846128	0.000236422	34572006	2.71293e-05	33444280	2.76085e-05		0	25040416	2.19608e-05	280526936	0.000232822	15037164	2.48663e-05	1656353	2.86899e-06	33006344	3.14867e-05	166350472	0.000133643	2126421	1.74321e-06	162319096	0.000125584
A0A8I3MGQ7	ADGRL4	10142746	9.30065e-06	99683066	9.3802e-05	14612568	1.32255e-05	19837676	1.75759e-05	28523348	2.23828e-05	1930236	1.59343e-06		0		0		0	5939532	9.82195e-06		0		0	2958911	2.37714e-06		0		0
A0A8I3MGS3	ILF2	331580220	0.000304051	401818767	0.000378113	334828074	0.000303045	234892383	0.000208111	31965450	2.50839e-05	242281040	0.000200005	319548677	0.000595678	607184120	0.000532509	502050775	0.000416674	298351528	0.000493371	337139964	0.000583965	41856734	3.99296e-05	366557982	0.000294487	387865340	0.000317967	385256781	0.000298068
A0A8I3MGS4	SELENOS	9729654	8.92186e-06		0		0		0	55584478	4.36182e-05		0		0		0		0		0		0	13006464	1.24076e-05		0		0		0
A0A8I3MGU1	MYL12A	220510992	0.000202203	21097990	1.98533e-05	281216628	0.000254522	257179104	0.000227857	398089376	0.000312388	248099293	0.000204808	72621978	0.000135376	382001550	0.00033502	550811910	0.000457143	109976846	0.000181864	764977872	0.00132503	181726996	0.00017336	552812426	0.00044412	51689370	4.23743e-05	483239904	0.000373876
A0A8I3MGU2	HSPG2	32777304	3.0056e-05	317109815	0.000298401	230695825	0.000208797	310423160	0.000275031	258884136	0.000203151	33729009	2.78436e-05	39894129	7.43675e-05	361380762	0.000316936	880015488	0.000730364	502727247	0.000831338	56478020	9.78264e-05	299977878	0.000286166	36420010	2.92592e-05	407428406	0.000334005	3274054100	0.00253309
A0A8I3MGV0	PDCD5	177696996	0.000162944	187716141	0.000176641	21076128	1.90755e-05	141901629	0.000125723	127084968	9.97259e-05	175992564	0.000145283		0	145203808	0.000127346	230586591	0.000191374		0		0	93313881	8.90175e-05	51510972	4.1383e-05	55093377	4.51649e-05	62321421	4.82173e-05
A0A8I3MGV2	CDIPT	62536246	5.73442e-05	48550676	4.56863e-05	55439934	5.01774e-05	57280668	5.07499e-05	25090746	1.96892e-05	41538156	3.42901e-05	10524416	1.96188e-05	39231793	3.44068e-05	31914318	2.64871e-05	16949326	2.80284e-05	130521696	0.000226079	51760934	4.93777e-05	28668389	2.30317e-05	27623645	2.26455e-05	27355014	2.11642e-05
A0A8I3MGW5	LRIF1	5563221	5.10134e-06	45360864	4.26847e-05	707487	6.40329e-07	4681025	4.14732e-06	498593	3.91255e-07	6443819	5.31943e-06		0	7392062	6.48294e-06		0		0		0	65716396	6.26907e-05	39460806	3.17021e-05	36418813	2.98557e-05	4692002	3.63014e-06
A0A8I3MGX2	AKR1E2		0		0	37401138	3.38509e-05		0		0		0		0	61409536	5.3857e-05	13941523	1.15707e-05		0		0	6394704	6.10028e-06	6925706	5.564e-06	66720566	5.46967e-05	64264736	4.97208e-05
A0A8I3MGX4	MPZL2	1167466	1.07054e-06	8777906	8.26003e-06	9383564	8.49284e-06	12045226	1.06719e-05	14285807	1.12103e-05	17891867	1.47699e-05	19293482	3.59654e-05	70049932	6.14347e-05	10151818	8.42544e-06	29503734	4.8789e-05	25076102	4.34347e-05	7101199	6.77424e-06	1323130	1.06298e-06	16835552	1.38016e-05	8438092	6.52844e-06
A0A8I3MGY0	PIGG		0		0	20151393	1.82385e-05		0		0	20554193	1.69677e-05	2669894	4.97701e-06	39965336	3.50501e-05	156086	1.29543e-07	1052709	1.74082e-06	23735734	4.1113e-05		0	19332164	1.55311e-05	20697186	1.69673e-05		0
A0A8I3MGZ0	ZFR	368568806	0.000337969	380546428	0.000358095	370788921	0.000335592	330133776	0.000292494	378962262	0.000297379	28280336	2.33457e-05	12176943	2.26993e-05	63314620	5.55278e-05	439001829	0.000364347		0	1790119	3.10069e-06	544922675	0.000519833	516616180	0.000415041	534179851	0.000437914	567132920	0.000438783
A0A8I3MGZ7	ITGB1	211670536	0.000194097	226823880	0.000213442	259715727	0.000235062	31962720	2.83185e-05	365540076	0.000286846	304781967	0.0002516	413197629	0.000770251	617613192	0.000541655	650952576	0.000540254	447823920	0.000740547	495029400	0.000857448	343810718	0.000327981	531956104	0.000427365	62579280	5.13017e-05	642338541	0.000496969
A0A8I3MH09	GSTM4	3319309	3.04373e-06	4435682	4.17399e-06	54475168	4.93042e-05	3448132	3.055e-06	22407297	1.75834e-05	52228574	4.31151e-05		0	48597965	4.26211e-05	779794	6.47186e-07		0		0	9288468	8.86081e-06	1449566	1.16456e-06	19356604	1.58683e-05	239603	1.85378e-07
A0A8I3MH13	AP3S2	13337865	1.22305e-05	32334627	3.0427e-05	16987584	1.53751e-05	23960623	2.12288e-05	26884217	2.10965e-05	13784583	1.13793e-05	39600977	7.38211e-05	16802582	1.47361e-05	27565389	2.28777e-05	8376671	1.38521e-05	56455844	9.7788e-05		0	26095525	2.09647e-05	31405508	2.57458e-05	31643494	2.44822e-05
A0A8I3MH17	STX6	51270180	4.70135e-05	39137802	3.68288e-05	55838408	5.0538e-05	56470980	5.00325e-05	83079630	6.51941e-05	75161690	6.20466e-05		0	228523008	0.000200418	21364302	1.77312e-05		0		0	242015900	0.000230873	71045455	5.70767e-05	51725592	4.2404e-05	60409905	4.67383e-05
A0A8I3MH24	PIGN	29256236	2.68273e-05	39228290	3.69139e-05	32108104	2.90603e-05	32608834	2.8891e-05	23442086	1.83954e-05	3564472	2.9425e-06	1954698	3.6438e-06	9041942	7.9299e-06	11362894	9.43057e-06	18000898	2.97673e-05	19025164	3.29538e-05	9704659	9.25783e-06	19594314	1.57417e-05	2096904	1.71902e-06	20199066	1.56277e-05
A0A8I3MH25	KIF1B	75710010	6.94243e-05	57130896	5.37603e-05	43949880	3.9778e-05	95131074	8.42848e-05	63462136	4.97999e-05	69851892	5.76633e-05		0	584551025	0.000512659	52898180	4.39025e-05		0		0	36448935	3.47707e-05	57291915	4.60274e-05	44027649	3.60933e-05	5591584	4.32613e-06
A0A8I3MH33	MYBBP1A	1067637792	0.000978998	1112682610	0.00104704	980298198	0.000887244	1231225626	0.00109085	1054198486	0.000827249	1153732004	0.000952416	820654296	0.0015298	171049716	0.000150013	1389362730	0.00115309	93011402	0.000153809	817994762	0.00141686	1393100798	0.00132896	1507992102	0.0012115	1533469786	0.00125712	1733901772	0.0013415
A0A8I3MH35	PAFAH1B3	33078960	3.03326e-05	33584229	3.16029e-05	316003815	0.000286007	304053784	0.000269387	331675173	0.000260272	397799446	0.000328387	79257172	0.000147745	48747116	4.27519e-05	651421716	0.000540644	152387532	0.000251997	95101484	0.000164727	39185410	3.73812e-05	546641340	0.000439162	570177267	0.000467424	64030260	4.95394e-05
A0A8I3MH37	URB2	43424848	3.98195e-05	5477494	5.15434e-06	47141958	4.26671e-05	45636644	4.04334e-05	24030552	1.88572e-05	50813410	4.19469e-05	1202951	2.24245e-06	20909456	1.83379e-05	21929352	1.82001e-05		0		0	80594594	7.68838e-05	18793678	1.50985e-05	13888241	1.13854e-05	1926969	1.49087e-06
A0A8I3MH42	HMOX2	100755281	9.23902e-05	1111567875	0.00104599	1133532125	0.00102593	100218173	8.87919e-05	92148050	7.23103e-05	114407612	9.44445e-05	2248906	4.19224e-06	104396080	9.15568e-05	94570410	7.84882e-05	21712004	3.59042e-05	3641765	6.30796e-06	670431726	0.000639564	85416264	6.8622e-05	85192459	6.98397e-05	89134488	6.89622e-05
A0A8I3MH46	METTL27	31435469	2.88256e-05	40271902	3.7896e-05	46184062	4.18001e-05	37375627	3.31143e-05	386727	3.03472e-07		0		0	37484697	3.28746e-05	59629175	4.94889e-05		0		0	43777104	4.17615e-05	90661748	7.28361e-05	2195857	1.80014e-06	4662131	3.60703e-06
A0A8I3MH48	PPP6R1	144723208	0.000132708	12870534	1.21112e-05	16423986	1.4865e-05	22615875	2.00373e-05	209014128	0.000164017	158865686	0.000131145		0	219647328	0.000192634	193457752	0.000160559	16826943	2.7826e-05	22971133	3.97886e-05	164900528	0.000157308	159251533	0.00012794	184207112	0.000151011	220212864	0.000170376
A0A8I3MH54	APRT	249844179	0.000229101	279353971	0.000262873	28067156	2.54029e-05	303056978	0.000268504	293162295	0.00023005	301943564	0.000249257	124340112	0.000231785	464235008	0.00040714	463321875	0.000384531	188528472	0.000311761	164836175	0.000285515	12640277	1.20583e-05	240240266	0.000193005	279539460	0.000229163	263179392	0.000203618
A0A8I3MH82	MTMR12	10534893	9.66024e-06	10812209	1.01743e-05	70303516	6.363e-05	18669074	1.65405e-05	12380304	9.71505e-06	122355	1.01005e-07	1493738	2.78451e-06	13329157	1.16898e-05	7805434	6.47807e-06		0		0	14512069	1.38439e-05	11125862	8.93833e-06	15639915	1.28214e-05	1772519	1.37137e-06
A0A8I3MHC7	TRAP1	177085952	0.000162384	1305729152	0.00122869	1832470125	0.00165852	147339556	0.000130541	255204215	0.000200263	1634322420	0.00134915	281461712	0.000524679	2796023456	0.00245215	3362026250	0.00279029	320587489	0.000530142	298696440	0.000517377	1783783417	0.00170165	3246095285	0.00260786	353065507	0.000289439	31799110	2.46026e-05
A0A8I3MHE8	PRKACB	12178572	1.11675e-05	20328668	1.91293e-05	16198786	1.46611e-05	14582831	1.29202e-05	60403623	4.73998e-05	15176119	1.2528e-05		0	4381874	3.84296e-06	6004174	4.98313e-06		0	44075015	7.6343e-05	7649315	7.29712e-06	37488867	3.01179e-05	30308577	2.48466e-05	34951829	2.70418e-05
A0A8I3MHF9	ECE1	10489010	9.61817e-06	210125482	0.000197729	1119030	1.01281e-06	106218810	9.41084e-05	142148139	0.000111546	96541405	7.96958e-05	24387585	4.54614e-05	218533904	0.000191657	373085184	0.00030964	301719570	0.000498941	26792262	4.64073e-05	292272128	0.000278815	237902190	0.000191127	268329880	0.000219974	307702318	0.000238065
A0A8I3MHG7	C1QBP	309570030	0.000283868	198451818	0.000186744	415912923	0.000376433	36904620	3.2697e-05	29167310	2.28881e-05	423856576	0.000349897	15833559	2.95157e-05	287314424	0.000251979	235481679	0.000195437	29904830	4.94523e-05	186451884	0.000322956	263491529	0.00025136	379277328	0.000304705	430095116	0.000352587	306112720	0.000236835
A0A8I3MHG8	MRPL18	18833482	1.72698e-05	236274590	0.000222335	23924936	2.16539e-05	23925584	2.11977e-05	13210154	1.03663e-05	19727402	1.62851e-05	2765664	5.15554e-06	125883330	0.000110401	10840864	8.99731e-06	30096558	4.97694e-05		0	12516352	1.19401e-05	8270112	6.64407e-06	95407354	7.82138e-05	984764	7.61899e-07
A0A8I3MHG9	ACTA1	57921746	5.31128e-05	60588875	5.70143e-05	6685043	6.05047e-06	60220047	5.33541e-05	5080205	3.98653e-06	61726562	5.09558e-05		0	782091	6.85904e-07	58256055	4.83493e-05		0		0	82096516	7.83166e-05	54681746	4.39304e-05	5074035	4.15963e-06	72105375	5.5787e-05
A0A8I3MHI7	LOC102155863	44102017	4.04405e-05	36120747	3.39897e-05	41151416	3.72452e-05		0	17590204	1.38034e-05	16796984	1.38661e-05		0	22391538	1.96377e-05	68462856	5.68203e-05		0		0		0	19849255	1.59466e-05	22020403	1.80521e-05	13926338	1.07746e-05
A0A8I3MHL2	LOC102152446	250173408	0.000229403	18196591	1.7123e-05	245091640	0.000221827	234408615	0.000207683	293256279	0.000230124	217236061	0.00017933	2844362	5.30224e-06	138019465	0.000121045	28241899	2.34392e-05	45567984	7.53538e-05	35268404	6.10889e-05	17187222	1.63959e-05	283809654	0.000228008	316044315	0.000259089	288029344	0.000222844
A0A8I3MHP5	POLR2I	44449132	4.07588e-05	50136968	4.7179e-05	36451544	3.29914e-05	27151048	2.40554e-05	42465804	3.33237e-05	34009436	2.80751e-05		0	41126916	3.60689e-05	32828763	2.7246e-05		0		0	218157231	0.000208113	28585248	2.29649e-05	304130820	0.000249323	34389476	2.66067e-05
A0A8I3MHQ2	ME2	1982894264	0.00181827	204374458	0.000192317	231858422	0.000209849	200547846	0.000177683	236789036	0.000185813	2168315916	0.00178996	599984168	0.00111844	1164722691	0.00102148	1567961904	0.00130132	790257984	0.00130682	755840282	0.0013092	104005264	9.92166e-05	1313597796	0.00105532	152426310	0.000124957	1383026805	0.00107003
A0A8I3MHQ9	DFFA	166898712	0.000153042	38176974	3.59246e-05	24200095	2.19029e-05	13606752	1.20554e-05	82742265	6.49294e-05	161771330	0.000133544		0	29984035	2.62964e-05	28313996	2.3499e-05		0		0	82379444	7.85865e-05	38968924	3.1307e-05	404649570	0.000331727	516515275	0.000399621
A0A8I3MHS0	CLINT1	104710748	9.60172e-05	968282141	0.000911156	1268826384	0.00114838	1050816291	0.000931008	1118140065	0.000877425	1099880322	0.000907961	48695476	9.07743e-05	85168198	7.46937e-05	117442205	9.74705e-05	40279606	6.66086e-05	30447863	5.27392e-05	92269344	8.80211e-05	979793370	0.000787149	102652254	8.41531e-05	1042617312	0.000806659
A0A8I3MHS3	FLVCR1	54847896	5.02942e-05	53828079	5.06524e-05	6306968	5.70829e-06	60394100	5.35083e-05	81787024	6.41798e-05	33453748	2.76164e-05	56191438	0.000104748	82644084	7.248e-05	52209984	4.33314e-05	7030419	1.16259e-05	1851884	3.20768e-06	48632682	4.63935e-05	44908276	3.60786e-05	46303940	3.79594e-05	5511832	4.26443e-06
A0A8I3MHS5	CAPZB	315278900	0.000289103	35603034	3.35026e-05	336317423	0.000304393	275147775	0.000243777	36799540	2.88773e-05	316791951	0.000261514	66173723	0.000123356	336077760	0.000294745	451592620	0.000374797	60944373	0.000100781	513106726	0.00088876	220461876	0.000210311	407022881	0.000326995	431402444	0.000353658	364220892	0.000281793
A0A8I3MHT1	ALG9	8376668	7.6812e-06	4504454	4.2387e-06	54746177	4.95494e-05		0	734917	5.76703e-07	0	0	9653928	1.79961e-05	23038687	2.02052e-05	13610554	1.1296e-05	96599266	0.000159742	61470348	0.000106474	3306569	3.15433e-06	5332738	4.28423e-06	5303862	4.34804e-06	127609208	9.87296e-05
A0A8I3MHW2	TJP1	970745056	0.00089015	1106097112	0.00104084	974268630	0.000881787	1160825120	0.00102847	1346804921	0.00105686	114358827	9.44042e-05	20808975	3.87905e-05	1328554042	0.00116516	155417196	0.000128988	195284532	0.000322934	14148489	2.45068e-05	983793184	0.000938497	159806520	0.000128386	1765433553	0.00144728	1712393920	0.00132486
A0A8I3MHW5	WDR73	38193	3.50221e-08	79930996	7.52153e-05	50092656	4.53377e-05	64989473	5.75798e-05	4244854	3.33102e-06	9836788	8.12035e-06		0	36944714	3.2401e-05	6724323	5.58081e-06		0		0	6693079	6.38491e-06	34021204	2.73321e-05	4254345	3.48766e-06	38712468	2.99513e-05
A0A8I3MHW6	RICTOR	80461250	7.3781e-05	9205435	8.66234e-06	50079708	4.53259e-05	64879106	5.7482e-05	92115234	7.22845e-05		0	68849917	0.000128345	43697554	3.83233e-05	4685014	3.8883e-06		0		0	36733254	3.5042e-05	721264	5.79451e-07	139947706	0.000114727	11421144	8.83639e-06
A0A8I3MHY0	REEP5	87629730	8.03543e-05	80008641	7.52884e-05	93208070	8.43604e-05	1098111355	0.000972911	95633720	7.50455e-05	88756041	7.32689e-05	19873030	3.70458e-05	80947449	7.0992e-05	86513958	7.18018e-05	239508610	0.000396065	253025802	0.00043827	331657872	0.000316388	629981370	0.000506116	64349050	5.27526e-05	70429524	5.44904e-05
A0A8I3MHY7	SYNJ2		0		0	15144272	1.37067e-05	11905504	1.05481e-05		0	26117598	2.15603e-05		0	23666964	2.07562e-05	2948330	2.44695e-06		0		0	1900968	1.81344e-06	10042753	8.06818e-06	11701637	9.59286e-06	16185263	1.25223e-05
A0A8I3MHZ0	HMMR		0		0		0		0	16097258	1.26318e-05		0		0		0		0		0		0	20221757	1.92907e-05	95977136	7.71064e-05	38039407	3.11842e-05	11844218	9.16371e-06
A0A8I3MHZ5	AKTIP	1821548	1.67032e-06	25034484	2.35575e-05	24877638	2.25162e-05	26567028	2.3538e-05	21344778	1.67496e-05	26854168	2.21683e-05	37072402	6.91075e-05	11206666	9.8284e-06	9062863	7.52167e-06	30305922	5.01156e-05	36884434	6.38881e-05	127612890	0.000121737	15462486	1.24223e-05	16112898	1.32092e-05	18115212	1.40155e-05
A0A8I3MI16	CPEB4	3510802	3.21932e-06	38277976	3.60197e-05	36264219	3.28219e-05	5954467	5.27557e-06	0	0	59335874	4.89823e-05		0	0	0	13127992	1.08955e-05		0		0		0	13626855	1.09476e-05		0	0	0
A0A8I3MI23	HIRIP3	15679244	1.43775e-05	33251904	3.12901e-05	12951564	1.17221e-05	22543934	1.99736e-05	207139590	0.000162546	23949906	1.97709e-05		0	76524972	6.71134e-05	32391388	2.6883e-05		0		0	9072141	8.65444e-06	7010058	5.63176e-06	7239807	5.9351e-06	94940976	7.34546e-05
A0A8I3MI67	UQCRFS1	51810111	4.75086e-05	41454016	3.90083e-05	602735625	0.000545522	39314272	3.48319e-05	584967070	0.000459034	488219840	0.00040303	262245724	0.000488858	377634260	0.00033119	68124166	5.65393e-05	21810921	3.60678e-05	21417803	3.70981e-05	218272824	0.000208223	473996760	0.000380801	53441157	4.38104e-05	46370907	3.58766e-05
A0A8I3MI72	FDX1	55726624	5.11e-05	58590608	5.51339e-05	73308712	6.635e-05	57329756	5.07934e-05	56950332	4.469e-05	58549136	4.83328e-05		0	39775096	3.48833e-05	38577104	3.20168e-05		0		0	42558615	4.05991e-05	38019924	3.05446e-05	54359748	4.45635e-05	58076924	4.49333e-05
A0A8I3MI84	WDR77	213209442	0.000195508	188838713	0.000177698	235710315	0.000213336	16786175	1.48723e-05	208679144	0.000163754	179681292	0.000148328	11089886	2.06729e-05	12925157	1.13355e-05	1455419	1.20792e-06		0		0	159385720	0.000152047	140838280	0.000113147	143555069	0.000117685	142778344	0.000110466
A0A8I3MI86	DMAC2		0		0	16985339	1.5373e-05	39387747	3.4897e-05	4478408	3.51429e-06	29093777	2.40172e-05		0		0		0	23906457	3.95331e-05	2480375	4.2963e-06		0	4669193	3.75115e-06	7931731	6.50234e-06	73127905	5.65781e-05
A0A8I3MI95	BAZ1B	306394868	0.000280957	403016172	0.000379239	276761604	0.00025049	262293372	0.000232388	362853472	0.000284738	178930144	0.000147708	183271746	0.000341641	805718598	0.000706626	587518878	0.000487608	13524312	2.23646e-05	140101419	0.000242672	500264375	0.000477231	61647822	4.95268e-05	63563328	5.21084e-05	711783054	0.000550697
A0A8I3MI99	LOC100686364	6443682	5.9087e-06	78571191	7.39357e-05	65969109	5.97071e-05	7819155	6.92766e-06	60966834	4.78418e-05	8092707	6.6806e-06	27799472	5.18216e-05	58224891	5.1064e-05	63409332	5.26262e-05	24262038	4.01211e-05	325644048	0.000564053	5782048	5.51583e-06	661539	5.31469e-07	64684851	5.30278e-05	6923085	5.3563e-06
A0A8I3MIA6		321064416	0.000294408	185134782	0.000174212	55909605	5.06024e-05	89736704	7.95055e-05	16887616	1.3252e-05	44613356	3.68287e-05		0	58679544	5.14627e-05	43129056	3.57947e-05		0		0	11471715	1.09435e-05	24411902	1.96121e-05	15103185	1.23814e-05	46362390	3.587e-05
A0A8I3MIA7	ANKHD1	74776	6.85678e-08	74125962	6.97527e-05	51247272	4.63827e-05	97984856	8.68132e-05	104857688	8.22838e-05	68782716	5.67807e-05	5227004	9.74377e-06	66136722	5.80028e-05	389901170	0.000323596		0		0	548546285	0.00052329	104559656	8.40015e-05	83245029	6.82432e-05	79513968	6.15189e-05
A0A8I3MIB2	MAP2K4	230271012	0.000211153	349104206	0.000328508	274360180	0.000248317	288185484	0.000255328	15544280	1.21979e-05	233425215	0.000192695	28097414	5.2377e-05	340306450	0.000298453	30736872	2.55099e-05	30339950	5.01719e-05	79026024	0.000136882	250668840	0.000239127	251696520	0.000202209	225243387	0.000184652	269619713	0.000208601
A0A8I3MIB3	MPG		0	2546292	2.39607e-06		0		0	3479665	2.73056e-06	25045076	2.06749e-05		0	19429417	1.70399e-05	15931646	1.32224e-05		0		0		0	6306901	5.06686e-06	418295	3.42913e-07	4159398	3.21807e-06
A0A8I3MIB8	SRRM2	83298369	7.63826e-05	893999043	0.000841256	101664072	9.20137e-05	1035773284	0.000917681	1400204502	0.00109877	1282528674	0.00105874	21649494	4.03573e-05	147388653	0.000129262	1490523776	0.00123705	180102	2.97827e-07	33164497	5.74447e-05	1213284132	0.00115742	1578892112	0.00126846	16031848	1.31427e-05	1568419551	0.00121347
A0A8I3MIC8	INTS7	23548138	2.15931e-05	34293726	3.22705e-05	451198125	0.000408369	50680599	4.49023e-05	45735588	3.58896e-05	8108367	6.69353e-06	11683646	2.17797e-05	25636326	2.24834e-05	14722578	1.22189e-05	14912877	2.46608e-05		0	54090984	5.16005e-05	43202226	3.47079e-05	53391675	4.37698e-05	50898375	3.93794e-05
A0A8I3MIE1	STRIP1	3179694	2.9157e-06	29282912	2.75553e-05	33202570	3.00508e-05	1389316	1.23091e-06	20291924	1.59234e-05	24852068	2.05156e-05	27395744	5.1069e-05	29481824	2.5856e-05	25720632	2.13467e-05	3793771	6.27359e-06	30602393	5.30069e-05	36848644	3.51521e-05	24398775	1.96016e-05	27346557	2.24184e-05	27204147	2.10475e-05
A0A8I3MIE5	ARHGEF1	708546594	0.00064972	751902231	0.000707542	805819460	0.000729328	78400954	6.94621e-05	710670357	0.000557676	749403288	0.000618639	1708674	3.18518e-06	547742057	0.000480377	57452299	4.76822e-05	54085371	8.94386e-05	21929924	3.79852e-05	473344496	0.000451551	556371846	0.00044698	570881049	0.000468001	589508098	0.000456095
A0A8I3MIG8	NEDD4L	48132870	4.41367e-05	35000512	3.29356e-05	74826012	6.77232e-05	67835118	6.0101e-05	83532302	6.55493e-05	68896884	5.6875e-05		0	11079439	9.71682e-06	122727528	0.000101857		0		0	412612236	0.000393615	119628726	9.61077e-05	113638693	9.31596e-05	99138522	7.67022e-05
A0A8I3MIH0	MAPKAPK2	13979417	1.28188e-05	15006813	1.41215e-05	15926672	1.44148e-05	11741707	1.0403e-05	70818213	5.55724e-05	12013935	9.91761e-06		0	13776305	1.2082e-05	12578	1.0439e-08		0		0	17299672	1.65032e-05	6784332	5.45042e-06	683314	5.60172e-07	5313278	4.11081e-06
A0A8I3MIH1	MGAT2	8201335	7.52043e-06	8835234	8.31398e-06	82869590	7.50033e-05	63465904	5.62299e-05	56809048	4.45791e-05	81290255	6.71058e-05	278994025	0.000520079	97552950	8.55552e-05	116368350	9.65792e-05	316836752	0.000523939	331648592	0.000574454	48441404	4.62111e-05	52015190	4.17881e-05	45789440	3.75376e-05	56709695	4.38755e-05
A0A8I3MII7	LOC608513	5173085	4.74359e-06	78588057	7.39516e-05	4523156	4.0938e-06	8432541	7.47111e-06	8002264	6.27952e-06	6317606	5.21524e-06		0	3872626	3.39634e-06	33239756	2.75871e-05		0		0		0	6450914	5.18256e-06	5451035	4.46869e-06	7908634	6.11881e-06
A0A8I3MIJ1	PAIP1	186120275	0.000170668	159301805	0.000149903	169300920	0.00015323	175270685	0.000155287	256943232	0.000201628	24817128	2.04868e-05	17079906	3.1839e-05	18265176	1.60188e-05	208575798	0.000173106	75145016	0.000124264	43019656	7.4515e-05	170810283	0.000162946	332044699	0.000266759	308809291	0.000253158	270035612	0.000208923
A0A8I3MIJ2	SAE1	280894005	0.000257573	288102210	0.000271105	275696298	0.000249526	303081502	0.000268526	36862287	2.89265e-05	293525736	0.000242308	122706072	0.000228739	296643660	0.00026016	242119458	0.000200946	114507446	0.000189356	13445673	2.32895e-05	141271354	0.000134767	295304720	0.000237243	327106890	0.000268158	338674006	0.000262028
A0A8I3MIK5	TRIP6	80197016	7.35387e-05	76158047	7.16649e-05	84987464	7.69201e-05	96219603	8.52492e-05	9215632	7.23168e-06	79299528	6.54624e-05	5778852	1.07725e-05	122144679	0.000107123	68492592	5.6845e-05		0		0	52530432	5.01118e-05	71814715	5.76947e-05	93632384	7.67587e-05	98131010	7.59227e-05
A0A8I3MIK7		470914380	0.000431817	477633560	0.000449454	395591427	0.00035804	48062169	4.25824e-05	514448775	0.000403697	491981030	0.000406135	95024166	0.000177137	654586966	0.000574082	47363260	3.93089e-05	112394470	0.000185862	158398518	0.000274364	323093380	0.000308217	49970358	4.01453e-05	53240787	4.36461e-05	525434250	0.000406522
A0A8I3MIL3	ACBD5	51311298	4.70512e-05	28666762	2.69755e-05	43986489	3.98111e-05	3176830	2.81463e-06	42441225	3.33044e-05	15912231	1.31357e-05	17540062	3.26968e-05	64912956	5.69295e-05	74191272	6.15746e-05	31794006	5.25764e-05	31185090	5.40162e-05	31874570	3.0407e-05	81585105	6.55441e-05	5849736	4.79554e-06	58821522	4.55094e-05
A0A8I3MIL5	UBLCP1	286952765	0.000263129	318422322	0.000299636	266362096	0.000241078	208970775	0.000185145	215438094	0.000169058	247895980	0.00020464	11920719	2.22217e-05	387636255	0.000339962	443614960	0.000368176	47238213	7.81158e-05		0	26226072	2.50186e-05	343923635	0.000276302	308007970	0.000252501	39437585	3.05123e-05
A0A8I3MIM2	NUDT12	11403402	1.04566e-05	32733206	3.0802e-05	18317130	1.65784e-05	28267170	2.50443e-05	11831521	9.28441e-06	25602402	2.1135e-05		0	9583205	8.4046e-06	11331893	9.40484e-06	25441338	4.20712e-05	11891333	2.05972e-05	35855476	3.42046e-05	8770648	7.04619e-06	11500147	9.42768e-06	12441635	9.62593e-06
A0A8I3MIN2	PLK1		0	68076798	6.40605e-05	80254736	7.26366e-05	16639284	1.47422e-05	56493635	4.43316e-05	87955410	7.26079e-05		0	57854735	5.07394e-05	24018303	1.99339e-05		0		0	14818947	1.41366e-05	53581025	4.30461e-05	75458615	6.186e-05	8622585	6.67118e-06
A0A8I3MIP0	HERC4	70788969	6.49118e-05	912840550	0.000858985	101660028	9.201e-05	109569492	9.7077e-05	1206139	9.4648e-07	866748360	0.000715508	29815353	5.55795e-05	101292410	8.88348e-05	941904304	0.000781728	27886761	4.61151e-05	13541792	2.34559e-05	108873864	0.000103861	123495372	9.92141e-05	1159141032	0.00095025	140889177	0.000109004
A0A8I3MIP1	GAK	108331769	9.93376e-05	11517870	1.08383e-05	113064119	0.000102332	125928894	0.000111571	120580443	9.46217e-05	14061944	1.16083e-05		0	37874136	3.32161e-05	47954454	3.97995e-05		0	24970309	4.32514e-05	88681112	8.4598e-05	769125312	0.000617902	74590208	6.11481e-05	68579384	5.3059e-05
A0A8I3MIQ4	CNOT1	106254148	9.74325e-05	1094527350	0.00102995	91883304	8.31614e-05	1172629128	0.00103893	120085560	9.42334e-05	126450531	0.000104386	765079304	0.0014262	11706552	1.02668e-05	1041657000	0.000864517	116096946	0.000191984	844419316	0.00146263	102400301	9.76856e-05	1408312020	0.00113141	133536032	0.000109471	142960778	0.000110607
A0A8I3MIQ9	POLE2		0		0		0		0	9460976	7.4242e-06		0		0		0		0		0		0		0		0		0	10928214	8.45501e-06
A0A8I3MIR0	SOD2	83689000	7.67408e-05	81037664	7.62567e-05	87063025	7.87987e-05	79872928	7.07663e-05	103097940	8.09029e-05	93710736	7.7359e-05	171868648	0.000320384	736766856	0.000646154	955872340	0.000793321	160722233	0.000265779	158640027	0.000274783	396638016	0.000378376	561519945	0.000451116	581552856	0.00047675	5482944	4.24208e-06
A0A8I3MIS0	BLVRB	489265532	0.000448645	253716496	0.000238748	58627699	5.30625e-05	303101940	0.000268544	454474524	0.000356635	469924350	0.000387927		0	7241688	6.35106e-06	492575248	0.00040881	19162812	3.16887e-05		0	79568870	7.59053e-05	892824196	0.00071728	90825845	7.44579e-05	80813579	6.25244e-05
A0A8I3MIW3	C4H1orf198		0	3901675	3.67149e-06		0	55150854	4.88629e-05	16240121	1.27439e-05	38617756	3.18793e-05		0		0		0		0		0		0		0		0		0
A0A8I3MIW9	WTAP	6190670	5.6767e-06	86385084	8.12886e-05	77022460	6.97112e-05	70775470	6.27061e-05	82012735	6.43569e-05	56834184	4.69171e-05		0	103471005	9.07455e-05	69915764	5.80262e-05		0		0	71875812	6.85665e-05	104121355	8.36493e-05	132492576	0.000108616	13168494	1.01883e-05
A0A8I3MIY0	FBXW11	16140204	1.48002e-05	18112863	1.70443e-05	16747998	1.51582e-05	13682445	1.21225e-05	11995089	9.41277e-06	1093875	9.03003e-07		0	78601387	6.89345e-05	5026776	4.17194e-06		0		0	12300844	1.17345e-05	16533152	1.32825e-05	15972421	1.3094e-05	1449552	1.1215e-06
A0A8I3MIZ2	PUM3	349612835	0.000320587	438612284	0.000412735	138412708	0.000125274	498684472	0.000441827	634153770	0.000497632	55975965	4.62086e-05	12998304	2.42304e-05	456808356	0.000400627	199965852	0.00016596	22414110	3.70652e-05	19534372	3.38358e-05	179895096	0.000171612	61345290	4.92838e-05	680873145	0.000558171	754119495	0.000583452
A0A8I3MIZ4	GSK3A	134225742	0.000123082	170128428	0.000160091	147155370	0.000133187	123059140	0.000109029	120574015	9.46167e-05	97881495	8.0802e-05		0	8843764	7.7561e-06	109406415	9.08012e-05		0		0	105731260	0.000100863	119014392	9.56142e-05	106572215	8.73666e-05	87198296	6.74642e-05
A0A8I3MJ17	ABI1	266908356	0.000244749	237651471	0.000223631	40428516	3.65909e-05	313690674	0.000277926	47438616	3.7226e-05	468497965	0.000386749		0	546509256	0.000479296	529464507	0.000439426		0		0	215991666	0.000206047	54982104	4.41717e-05	579448176	0.000475024	60871798	4.70957e-05
A0A8I3MJ27	HPN	143884414	0.000131939	16156204	1.5203e-05	130219932	0.000117859	15391258	1.36364e-05	23068398	1.81022e-05	17487702	1.44362e-05	44645144	8.3224e-05	18452544	1.61831e-05	163438350	0.000135645	26650658	4.4071e-05	40622976	7.03637e-05	26294915	2.50842e-05	11298202	9.07679e-06	14955450	1.22603e-05	119050586	9.21079e-05
A0A8I3MJ40	DAB2	20340774	1.8652e-05	27601108	2.59727e-05	26888472	2.43361e-05	22032906	1.95208e-05	17998368	1.41237e-05	22003808	1.81643e-05		0	12976530	1.13806e-05	19708950	1.63573e-05		0		0	194316250	0.000185369	20640126	1.65819e-05	14936132	1.22445e-05	18168410	1.40567e-05
A0A8I3MJ61	USP43	55647334	5.10273e-05	457902	4.30887e-07		0	57265786	5.07367e-05	37711587	2.9593e-05	63549556	5.24607e-05		0		0	52722217	4.37565e-05	8734903	1.44445e-05		0	10441752	9.96099e-06	38559126	3.09778e-05	8024699	6.57855e-06	6237496	4.82587e-06
A0A8I3MJ67	NUP93	770578687	0.000706602	65238735	6.13898e-05	85604291	7.74784e-05	105795760	9.37336e-05	1242429985	0.000974958	992109140	0.000818995	700366348	0.00130557	118017778	0.000103503	1084523572	0.000900094	860874355	0.00142359	93665148	0.000162239	847527048	0.000808505	1225904108	0.000984871	1233623013	0.00101131	129251619	0.0001
A0A8I3MJ74	TRAPPC4	55380438	5.07825e-05	59060676	5.55763e-05	655304	5.931e-07	60465972	5.3572e-05	6526977	5.12184e-06	7715544	6.36925e-06	67354974	0.000125558	49870431	4.3737e-05	62965476	5.22578e-05	107618496	0.000177964	86701401	0.000150177	77586966	7.40147e-05	65698083	5.27807e-05	59243637	4.85672e-05	70052778	5.41989e-05
A0A8I3MJ79	SCYL3	18393124	1.68661e-05	16463196	1.54919e-05	17155576	1.55271e-05	7872749	6.97515e-06	98456132	7.72603e-05	18540856	1.53056e-05	3262099	6.08095e-06	22473677	1.97097e-05	52784526	4.38082e-05		0		0	14596812	1.39247e-05	8480536	6.81312e-06		0	82663292	6.39555e-05
A0A8I3MJ81	PPP4C	13144704	1.20534e-05	95828248	9.01746e-05	8318616	7.52898e-06	142031092	0.000125838	178910963	0.000140395	138040112	0.000113953	69632784	0.000129804	126423036	0.000110875	1024125	8.49967e-07	8712256	1.44071e-05	11258445	1.95009e-05	76372940	7.28566e-05	208548032	0.000167544	26234892	2.1507e-05	219863000	0.000170105
A0A8I3MJA2	GPHN	100088025	9.17783e-05	75634180	7.1172e-05	96525940	8.73633e-05	99784140	8.84073e-05	9106130	7.14575e-06	100273515	8.27766e-05		0	30981039	2.71708e-05	5367900	4.45506e-06		0		0	25042167	2.38892e-05	59106720	4.74853e-05	54535108	4.47072e-05	52229116	4.0409e-05
A0A8I3MJB1	CD55	60529355	5.5504e-05	41461824	3.90157e-05	83371785	7.54578e-05	75911416	6.72564e-05	145917516	0.000114504	7193406	5.93822e-06	74678280	0.000139209	263362420	0.000230972	282700624	0.000234626	44306100	7.32671e-05	87827590	0.000152127	40886457	3.9004e-05	75224586	6.04342e-05	5290030	4.3367e-06	4760744	3.68332e-06
A0A8I3MJC0	S100A13	116138556	0.000106496	93705312	8.8177e-05	135243032	0.000122405	53742294	4.76149e-05	62554664	4.90878e-05	89488228	7.38733e-05	19853698	3.70097e-05	8446644	7.40782e-06	109208984	9.06374e-05	8202335	1.35638e-05	7239986	1.25405e-05	71042296	6.77714e-05	34659681	2.7845e-05	29615172	2.42782e-05	28964625	2.24095e-05
A0A8I3MJD2	LRCH4	38439234	3.52479e-05	21057902	1.98155e-05	2486649	2.25061e-06	487078	4.31544e-07	22702002	1.78147e-05	57224434	4.72393e-05		0	27534070	2.41477e-05	3855963	3.20023e-06		0		0	20852123	1.9892e-05	37055710	2.97699e-05	5607574	4.59702e-06	41765770	3.23136e-05
A0A8I3MJE0	MEPCE		0	75344014	7.08989e-05		0		0		0	14171151	1.16984e-05		0	11952087	1.04821e-05		0		0		0	15176947	1.44782e-05	11889205	9.55159e-06	16060553	1.31662e-05	10417636	8.05999e-06
A0A8I3MJF3	NARS1	1591987845	0.00145981	158052950	0.000148728	2111482680	0.00191105	163983054	0.000145287	183216942	0.000143774	166948298	0.000137817	770676872	0.00143664	208953068	0.000183255	22227522	1.84476e-05	1008676064	0.001668	96449280	0.000167061	164775841	0.000157189	196103850	0.000157547	196321584	0.000160942	184705778	0.000142904
A0A8I3MJG3	MTOR	16340085	1.49835e-05	338369713	0.000318407	202222035	0.000183026	279128157	0.000247304	264645212	0.000207672	290528095	0.000239833	41023776	7.64733e-05	93099293	8.16493e-05	101274642	8.40523e-05	5102948	8.43852e-06	30147648	5.22192e-05	88171895	8.41123e-05	138276094	0.000111089	170746404	0.000139976	217311660	0.000168131
A0A8I3MJG8	AP2S1	331350852	0.000303841	284235702	0.000267467	332670436	0.000301092	29632295	2.62538e-05	317616061	0.000249239	318867934	0.000263228	111410712	0.000207683	257501755	0.000225832	299780194	0.000248801	109818200	0.000181602	1014162128	0.00175665	199800538	0.000190601	226684066	0.000182114	254881018	0.000208948	22664383	1.75351e-05
A0A8I3MJI9	FECH	84026046	7.70499e-05	113183791	0.000106506	11192672	1.01302e-05	154588936	0.000136964	152479952	0.000119654	124878509	0.000103088	354625065	0.000661064	111832644	9.80787e-05	16104263	1.33656e-05	38503720	6.36719e-05	352533096	0.000610628	67359402	6.4258e-05	133781488	0.000107478	149518840	0.000122574	143370768	0.000110924
A0A8I3MJJ1	MPC2	85389580	7.83002e-05	752292	7.07909e-07	59044155	5.34394e-05	13903932	1.23187e-05	75588855	5.9316e-05	127825635	0.000105521	63184488	0.000117784	152217666	0.000133497	105336330	8.74233e-05	81088928	0.000134093	733040688	0.00126971	15597603	1.48795e-05	123675162	9.93585e-05	153061986	0.000125478	117247608	9.07129e-05
A0A8I3MJJ7	MTHFD1	172593762	0.000158264	1457369514	0.00137139	2018197092	0.00182662	1705322902	0.00151089	2521163200	0.0019784	2090956392	0.0017261	840470130	0.00156674	2946847475	0.00258442	354457152	0.00029418	1220735082	0.00201868	1033485068	0.00179012	1677171114	0.00159995	2904169002	0.00233316	3187188696	0.00261282	272835684	0.000211089
A0A8I3MJK3	RELCH	130301472	0.000119483	155134375	0.000145982	19609737	1.77483e-05	210074921	0.000186123	130716612	0.000102576	195326978	0.000161244	54298582	0.000101219	98715841	8.65751e-05	118735968	9.85442e-05	40478566	6.69376e-05	31644777	5.48124e-05	82273475	7.84854e-05	99732258	8.01232e-05	95346948	7.81643e-05	99678924	7.71203e-05
A0A8I3MJL3	NDUFAB1	93727765	8.59461e-05	122478048	0.000115252	104994240	9.50278e-05	10858880	9.62082e-06	110731338	8.68929e-05	10551354	8.71023e-06	159975224	0.000298213	40185985	3.52436e-05	49276626	4.08968e-05	15041770	2.48739e-05	15980785	2.76806e-05	65080932	6.20845e-05	1077881	8.65951e-07	95534370	7.83179e-05	93722025	7.25115e-05
A0A8I3MJL6	HAUS1	28036174	2.57085e-05	22878102	2.15284e-05	32653394	2.95538e-05	2045567	1.81234e-06	66232149	5.19736e-05	17009326	1.40413e-05		0	15099898	1.32428e-05	12508216	1.03811e-05		0		0	35856376	3.42055e-05	37504578	3.01305e-05	29231030	2.39632e-05	42565443	3.29323e-05
A0A8I3MJM0	PRC1		0		0		0		0	79510073	6.2393e-05		0		0	62611353	5.4911e-05		0		0		0		0	66134097	5.3131e-05	64040747	5.24998e-05	1039039	8.03891e-07
A0A8I3MJN2	GGT6	104928614	9.6217e-05	87068154	8.19314e-05	60213492	5.44978e-05	22983255	2.03628e-05	18832071	1.47779e-05	14696322	1.21319e-05	53407476	9.95581e-05	18446462	1.61778e-05	161354346	0.000133915	12789633	2.11497e-05	142691508	0.000247158	12934868	1.23393e-05	231067485	0.000185636	24271818	1.98977e-05	22712313	1.75722e-05
A0A8I3MJN4	PIK3C3	104893866	9.61851e-05	128250254	0.000120684	8417942	7.61888e-06	145473282	0.000128887	93442412	7.3326e-05	107979306	8.91378e-05		0		0	39553665	3.28273e-05		0		0		0	0	0	40766074	3.34195e-05	36539321	2.827e-05
A0A8I3MJP1	CCNK	71701953	6.5749e-05	7875011	7.41041e-06	11493268	1.04023e-05	12400342	1.09865e-05	4094475	3.21301e-06	8470257	6.99227e-06		0		0	4355575	3.61488e-06		0		0	1199944	1.1447e-06	19713768	1.58377e-05	30005834	2.45984e-05	14009636	1.08391e-05
A0A8I3MJP8	SEC23A	542148122	0.000497137	463494496	0.00043615	541267386	0.000489888	512970496	0.000454485	475187625	0.000372889	531367200	0.000438648	4086639	7.61799e-06	298718442	0.00026198	420467940	0.000348965	54171780	8.95815e-05	79650144	0.000137963	2434238714	0.00232216	348220884	0.000279755	370502862	0.000303734	329672706	0.000255063
A0A8I3MJQ1	MUL1		0		0		0		0		0		0	55181012	0.000102864		0		0	81749508	0.000135186	54845082	9.4998e-05		0		0		0		0
A0A8I3MJR1	GOLPH3	363072030	0.000332928	45797610	4.30957e-05	385413894	0.000348829	45117180	3.99732e-05	450453223	0.000353479	412286402	0.000340346	54639844	0.000101855	36795580	3.22702e-05	448862230	0.000372531	3501642	5.79051e-06	5748362	9.95682e-06	19056472	1.81791e-05	373922824	0.000300403	380978818	0.000312322	292855410	0.000226578
A0A8I3MJS9	CCDC85C	66378833	6.08678e-05	65046245	6.12087e-05	10374521	9.38973e-06	78170024	6.92575e-05	8640727	6.78054e-06	819827	6.76774e-07		0	62847896	5.51184e-05	69658203	5.78124e-05		0		0	3198345	3.05109e-06	65739443	5.2814e-05	67696787	5.5497e-05	7787381	6.02499e-06
A0A8I3MJT5	DDX6	848618154	0.000778162	811270022	0.000763407	80744094	7.30795e-05	715354815	0.000633794	827641668	0.000649466	709809228	0.000585954	21915312	4.08528e-05	852872609	0.000747981	1087185567	0.000902303	2143759772	0.00354504	1788377288	0.00309768	1186544737	0.00113191	1089466224	0.000875259	116257911	9.53068e-05	107834220	8.34299e-05
A0A8I3MJX8	OXA1L	280603344	0.000257306	3339152	3.14215e-06	32792576	2.96798e-05	319241872	0.000282844	241031016	0.000189141	327776936	0.000270583	48630792	9.06537e-05	174000016	0.0001526	133676670	0.000110944	534153516	0.000883306	580691670	0.00100582	175778302	0.000167685	196277800	0.000157686	179861328	0.000147448	164108714	0.000126969
A0A8I3MJY2	TRRAP	1828373	1.67657e-06	35250310	3.31706e-05	28997276	2.62447e-05	14740645	1.306e-05	17955416	1.40899e-05	29609768	2.44431e-05	42604388	7.94198e-05	129757954	0.000113799	13313254	1.10493e-05	77338548	0.000127891	25036652	4.33664e-05	18765562	1.79016e-05	105492468	8.47509e-05	48566574	3.98143e-05	92837132	7.18269e-05
A0A8I3MJZ4	MAPK3	42010182	3.85223e-05	33350967	3.13834e-05	419355504	0.000379549	286860112	0.000254154	494327922	0.000387908	492926250	0.000406915		0	6196270	5.43421e-06	747819840	0.000620649	10585119	1.75042e-05	10300284	1.78413e-05	435432656	0.000415384	50989311	4.0964e-05	498254445	0.000408463	567653196	0.000439186
A0A8I3MK10	S100A2	182684412	0.000167517	16122249	1.51711e-05	241563348	0.000218633	166260366	0.000147304	20217339	1.58649e-05	20925144	1.72739e-05	140540682	0.000261985	170386731	0.000149431	270775215	0.000224728	132664048	0.000219381	124667612	0.000215939	73742672	7.03474e-05	107518248	8.63783e-05	124635699	0.000102175	10512054	8.13304e-06
A0A8I3MK39	MRPS30	47451220	4.35116e-05	44298376	4.16849e-05	8321442	7.53154e-06	55257990	4.89578e-05	85493502	6.70883e-05	50171576	4.14171e-05	403970820	0.000753051	53096230	4.65661e-05	53328610	4.42598e-05	51613068	8.53503e-05	322041348	0.000557813	45974108	4.38574e-05	73449768	5.90083e-05	65341935	5.35665e-05	69406938	5.36992e-05
A0A8I3MK52	IDI1	285081342	0.000261413	448152376	0.000421713	275747612	0.000249573	38506937	3.41166e-05	351741872	0.000276018	314612515	0.000259715	123585456	0.000230378	61959798	5.43396e-05	42114996	3.49531e-05	183515682	0.000303472	102102315	0.000176853	50210832	4.7899e-05	75257775	6.04608e-05	675380440	0.000553669	86008131	6.65434e-05
A0A8I3MK62	CISD1	469176822	0.000430224	365374032	0.000343818	528763005	0.000478571	46171026	4.09069e-05	484041656	0.000379836	449056032	0.0003707	68778824	0.000128212	28536473	2.50269e-05	51295657	4.25725e-05	110908692	0.000183405	119599704	0.00020716	212095898	0.000202331	291627959	0.000234289	29423562	2.41211e-05	362672406	0.000280595
A0A8I3MK65	DYNLT1	78319468	7.18171e-05	81104586	7.63196e-05	75675454	6.8492e-05	84203414	7.4603e-05	55585618	4.36191e-05	82983648	6.85037e-05	21301824	3.97092e-05	40706192	3.56999e-05	271849590	0.00022562		0		0	29450188	2.80942e-05	25780814	2.07119e-05	20945430	1.71708e-05	26242910	2.03038e-05
A0A8I3MK72	SCAF8	64576582	5.92152e-05	31295908	2.94495e-05		0	3946931	3.49693e-06	7619576	5.97922e-06	7051710	5.82125e-06		0	10841098	9.50779e-06	39341875	3.26516e-05		0		0	7209236	6.87731e-06	5868146	4.71437e-06	32790273	2.68811e-05	34335676	2.65651e-05
A0A8I3MKA8	HDGFL3	1252089	1.14814e-06	10669745	1.00403e-05	13948601	1.26245e-05	1022898	9.06273e-07	6369152	4.99799e-06	13319307	1.09952e-05		0	9703514	8.51011e-06	8245078	6.84295e-06		0		0	11271184	1.07522e-05	5554389	4.4623e-06	7595119	6.22638e-06	54797393	4.2396e-05
A0A8I3MKB2	AMACR	334742375	0.000306951	204796596	0.000192714	341920040	0.000309464	290160740	0.000257078	357898618	0.00028085	3347180	2.76313e-06	449594064	0.000838098	91616928	8.03493e-05	261419382	0.000216963	453229983	0.000749487	372448592	0.000645124	105308118	0.000100459	156164184	0.00012546	21080763	1.72817e-05	146228410	0.000113135
A0A8I3MKC0	NNT	16401374	1.50397e-05	1480250320	0.00139292	185967848	0.000168315	1681705608	0.00148997	171251256	0.000134384	1943844384	0.00160466	194165655	0.000361948	724946334	0.000635788	155206704	0.000128813	231915300	0.000383508	1794408618	0.00310812	58333205	5.56474e-05	109014075	8.75801e-05	1212158646	0.000993713	101994568	7.89118e-05
A0A8I3MKC3	MRTO4	3360168	3.08119e-06	453234303	0.000426495	224049411	0.000202782	230722596	0.000204417	358149840	0.000281047	286792047	0.000236749	14683417	2.73717e-05	514466928	0.000451194	482143784	0.000400152	210628854	0.000348308	243549295	0.000421855	47247723	4.50723e-05	57013056	4.58033e-05	674906208	0.00055328	6655344	5.14915e-06
A0A8I3MKE1	EZR	104620634	9.59346e-05	1129884470	0.00106322	1238492970	0.00112093	1104585235	0.000978647	1430475450	0.00112252	1252451005	0.00103391	1325165940	0.00247027	1050301590	0.000921129	1353092070	0.00112299	178913080	0.000295861	146742760	0.000254175	774117182	0.000738475	979632085	0.00078702	1122317235	0.000920062	1014251969	0.000784713
A0A8I3MKE4	S100A8	88436565	8.10942e-05	65012934	6.11773e-05	136767204	0.000123785	49439712	4.38029e-05	123156516	9.66432e-05	91684243	7.56861e-05	45903594	8.55699e-05	22582580	1.98052e-05	53333916	4.42642e-05	4075808	6.73999e-06	62990868	0.000109107	122217632	0.00011659	380485275	0.000305675	30021712	2.46114e-05	165494220	0.000128041
A0A8I3MKF0	PLLP		0		0	16247002	1.47048e-05	21039526	1.86407e-05	14766006	1.15872e-05	2532252	2.0904e-06	20144385	3.75516e-05	21029888	1.84435e-05	24551277	2.03762e-05	26136043	4.322e-05	17782604	3.08015e-05	2686175	2.5625e-06	7435508	5.97356e-06	21526643	1.76473e-05	9251897	7.15807e-06
A0A8I3MKF1	YY1	3581876	3.28449e-06	99469392	9.3601e-05	77190520	6.98633e-05	81186655	7.19302e-05	24658456	1.93499e-05	4104852	3.38859e-06	11874196	2.2135e-05	90473548	7.93465e-05	67464968	5.59922e-05	15442407	2.55364e-05		0	116997870	0.000111611	7746702	6.22357e-06	152218416	0.000124787	173021814	0.000133865
A0A8I3MKF6	WDR7	8320135	7.62936e-06	9280667	8.73313e-06	78241577	7.08146e-05	12437542	1.10195e-05	47293394	3.7112e-05	9438383	7.79147e-06	5111014	9.52755e-06	9383064	8.22907e-06	11159974	9.26216e-06	5862251	9.69415e-06	9901238	1.71501e-05	37467148	3.57421e-05	10690764	8.58878e-06	10702012	8.77338e-06	10437076	8.07503e-06
A0A8I3MKG3	S100A14	432852717	0.000396916	197626040	0.000185967	485355750	0.000439284	343836250	0.000304634	58128884	4.56148e-05	427340750	0.000352773	84471498	0.000157465	22839192	2.00303e-05	293554824	0.000243634	80701502	0.000133453	98403186	0.000170446	11509896	1.098e-05	214239830	0.000172117	204303051	0.000167485	216195360	0.000167267
A0A8I3MKH3	DHRS4	14508692	1.33041e-05	5484516	5.16094e-06	19324283	1.74899e-05	16256727	1.44032e-05	15759296	1.23666e-05	14915795	1.23131e-05	28720308	5.35382e-05	10394444	9.11607e-06	162522706	0.000134885	19108114	3.15983e-05	23332924	4.04153e-05	35293403	3.36684e-05	115249014	9.25891e-05	111857588	9.16995e-05	597073	4.61947e-07
A0A8I3MKJ4	IRF2BP2	220988394	0.000202641	276788538	0.000260459	27463826	2.48568e-05	416376896	0.000368904	400716771	0.00031445	390399698	0.000322278		0	241134120	0.000211478	240161952	0.000199321		0		0	19507596	1.86094e-05	276088436	0.000221805	275681628	0.000226	26872692	2.0791e-05
A0A8I3MKJ5	RANGRF		0	5300365	4.98766e-06		0	5769572	5.11176e-06	2451202	1.9235e-06	53098193	4.3833e-05		0		0		0		0		0	4364308	4.16337e-06	27235034	2.18802e-05	10000119	8.19797e-06	54496113	4.21629e-05
A0A8I3MKK1	POU2F1	5950994	5.45692e-06		0		0	591785	5.24313e-07	67440786	5.2922e-05	66882983	5.52125e-05		0		0	6845743	5.68158e-06		0		0	13732965	1.31007e-05	12456952	1.00077e-05	13232222	1.08476e-05	10178224	7.87476e-06
A0A8I3MKK7	METTL18	7048625	6.46342e-06	6122359	5.76116e-06	5578017	5.04853e-06	6896619	6.11031e-06	4391763	3.4463e-06	59661436	4.9251e-05		0	6367648	5.58451e-06	6294583	5.22415e-06		0		0	42497485	4.05408e-05	34293594	2.75509e-05	4809508	3.94278e-06	56393765	4.36311e-05
A0A8I3MKL0	TMEM91	320480578	0.000293873	239820507	0.000225672	46006246	4.16391e-05	319342628	0.000282933	373208385	0.000292864	356573074	0.000294354	42753453	7.96977e-05	160260870	0.000140551	233822030	0.000194059	55617879	9.19729e-05	6006916	1.04047e-05	93348227	8.90503e-05	234591540	0.000188467	233784940	0.000191654	205945542	0.000159337
A0A8I3MKL1	CASTOR2	10726838	9.83625e-06	12860207	1.21015e-05	8466194	7.66255e-06	12618246	1.11796e-05	9516309	7.46762e-06	12019653	9.92233e-06		0		0		0		0		0	43493916	4.14914e-05	4989869	4.00878e-06	64982095	5.32715e-05	4708821	3.64315e-06
A0A8I3MKL6	CHD1		0		0		0		0		0		0		0		0		0		0		0		0	5148903	4.13654e-06	4313596	3.53623e-06	4982754	3.85509e-06
A0A8I3MKM6	RTRAF	323467788	0.000296612	355216760	0.00033426	358067644	0.000324078	349366358	0.000309534	318065968	0.000249592	348047238	0.000287316	485811050	0.000905611	2629003944	0.00230567	25751080	2.1372e-05	577881612	0.000955618	49416888	8.55957e-05	168006588	0.000160271	228427542	0.000183515	239396421	0.000196254	247665739	0.000191616
A0A8I3MKN1	GYS1	366994935	0.000336526	33835347	3.18392e-05	488163544	0.000441825	398089755	0.000352702	312238280	0.000245019	424224260	0.000350201	112778648	0.000210233	180894904	0.000158647	162053904	0.000134496	28347074	4.68763e-05	148503105	0.000257224	218646756	0.00020858	27949653	2.24543e-05	319223630	0.000261696	285839140	0.00022115
A0A8I3MKN8	TOR1AIP1	78644576	7.21152e-05	56647095	5.33051e-05	776372064	0.000702676	7786224	6.89849e-06	676223568	0.000530645	666833041	0.000550476	45294535	8.44345e-05	474478970	0.000416124	56704755	4.70618e-05	483362030	0.000799315	469281318	0.000812849	49717260	4.74282e-05	430546320	0.000345894	471307440	0.000386372	469465504	0.000363219
A0A8I3MKP5	SERPINB5	952642100	0.00087355	699543284	0.000658272	1080925378	0.00097832	70995112	6.29007e-05	108769824	8.53537e-05	885783200	0.000731222	93498744	0.000174293	51253041	4.49496e-05	677274169	0.0005621	776205	1.28358e-06	26057256	4.51342e-05	395340748	0.000377138	534080976	0.000429072	599491228	0.000491456	52107456	4.03148e-05
A0A8I3MKP8	NUP133	406826464	0.00037305	442076912	0.000415996	374360355	0.000338825	500879121	0.000443772	584794640	0.000458899	53546120	4.42028e-05	112548290	0.000209804	494227776	0.000433444	509731280	0.000423049	147200780	0.00024342	147160468	0.000254899	45052240	4.29779e-05	635760120	0.000510759	69420246	5.69099e-05	6753626	5.22519e-06
A0A8I3MKQ7	NADK2	68592828	6.2898e-05	75593468	7.11337e-05	8878586	8.03579e-06	66913368	5.92843e-05	54195614	4.25283e-05	61822950	5.10354e-05	18907975	3.52468e-05	29032479	2.54619e-05	7000488	5.81001e-06	2449841	4.0512e-06		0	4081486	3.89357e-06	34810730	2.79664e-05	32045092	2.62702e-05	35713984	2.76314e-05
A0A8I3MKR5	HP1BP3	62391304	5.72113e-05	69853480	6.57323e-05	74681514	6.75924e-05	81138456	7.18875e-05	68534721	5.37805e-05	797684976	0.000658496	164944468	0.000307477	104826573	9.19343e-05	138311250	0.000114791	2468638	4.08228e-06	30521754	5.28672e-05	84369080	8.04845e-05	87005850	6.9899e-05	751091560	0.000615736	84896982	6.56837e-05
A0A8I3MKS7	AGPAT4	116095730	0.000106457	11123795	1.04675e-05	122085510	0.000110497	143360090	0.000127015	86840688	6.81455e-05	133522315	0.000110224	17142309	3.19554e-05	25197645	2.20987e-05	57499648	4.77215e-05	2025432	3.34937e-06	8746167	1.51494e-05	38277784	3.65154e-05	41462424	3.33102e-05	48301252	3.95968e-05	42460884	3.28514e-05
A0A8I3MKT3	CLCC1	485242878	0.000444956	37784104	3.55549e-05	43044476	3.89585e-05	37543830	3.32633e-05	71427930	5.60508e-05	52139124	4.30413e-05	10209489	1.90317e-05	58927700	5.16804e-05	59212100	4.91427e-05	6033784	9.97781e-06	5366967	9.2962e-06	4242192	4.04687e-06	68909340	5.53606e-05	66766465	5.47343e-05	46664276	3.61035e-05
A0A8I3MKU8	TMEM147	21861473	2.00464e-05	20562176	1.93491e-05	18586281	1.6822e-05	22391188	1.98383e-05	26003033	2.04051e-05	24252389	2.00206e-05	13925898	2.59596e-05	30824912	2.70339e-05	3392331	2.81545e-06	16313525	2.6977e-05	11262277	1.95076e-05	11728137	1.11881e-05	25645783	2.06034e-05	28037738	2.2985e-05	24308693	1.88073e-05
A0A8I3MKV0	CENPV	17842805	1.63614e-05	199151915	0.000187402	243361915	0.000220261	231284604	0.000204915	23674464	1.85778e-05	297160404	0.000245308		0	128942395	0.000113084	126935	1.05349e-07	28836772	4.76861e-05		0	89556455	8.54331e-05	148050574	0.000118941	123199104	0.000100997	107991138	8.35513e-05
A0A8I3MKV1	ZNG1	24477544	2.24453e-05	27137690	2.55366e-05	22845306	2.06767e-05	21012166	1.86165e-05	22135534	1.73702e-05	28783642	2.37611e-05		0	84240146	7.38797e-05	71246914	5.9131e-05		0		0	1669736	1.59286e-06	134273066	0.000107873	14759594	1.20997e-05	158381894	0.000122538
A0A8I3MKV2	LOC487150	40404616	3.70501e-05	378985635	0.000356627	539406945	0.000488204	409541312	0.000362848	50566941	3.96808e-05	47398872	3.91282e-05	25739870	4.79823e-05	36885835	3.23494e-05	434026376	0.000360218	85682384	0.000141689	70943670	0.000122883	24458826	2.33327e-05	37237128	2.99157e-05	38118168	3.12488e-05	38357472	2.96767e-05
A0A8I3MKW2	MAP4K5	9134735	8.37633e-06	5668723	5.33428e-06	78836733	7.13532e-05	73948647	6.55175e-05	10298784	8.08165e-06	946687	7.81498e-07		0	5814054	5.099e-06	7162444	5.94443e-06		0		0	6940592	6.62103e-06	721165	5.79372e-07	8757056	7.17893e-06	80611416	6.2368e-05
A0A8I3MKW3	GAPDHS	54121434	4.9628e-05	3995517	3.75979e-06	67822016	6.13841e-05	6324654	5.60355e-06	49282305	3.86727e-05	66563266	5.49485e-05		0	51599277	4.52533e-05	44263203	3.6736e-05		0		0	31022918	2.95946e-05	23252021	1.86803e-05	2481231	2.03408e-06	20526643	1.58812e-05
A0A8I3MKW7	SLC35F2	26587537	2.43801e-05		0	5715821	5.17325e-06	35340667	3.13113e-05	7284657	5.7164e-06	35470747	2.92814e-05		0	461942	4.05129e-07	70856313	5.88068e-05		0		0	7867819	7.50557e-06	7473106	6.00377e-06	919575	7.53856e-07	588716	4.55482e-07
A0A8I3MKY4	LOC609365	78685684	7.21529e-05	679550905	0.000639459	883060574	0.000799237	807537676	0.000715467	1348566660	0.00105825	8686428	7.17072e-06	792136450	0.00147664	70795320	6.20884e-05	87154045	7.2333e-05	94933538	0.000156987	96981313	0.000167983	60594624	5.78047e-05	959965968	0.00077122	101304612	8.30483e-05	100018764	7.73832e-05
A0A8I3MKY6	NDUFV2	860112495	0.000788702	584608885	0.000550119	86634324	7.84106e-05	806310144	0.000714379	112694043	8.84331e-05	99199314	8.18899e-05	96710772	0.000180281	22308678	1.9565e-05	266420940	0.000221115	133193475	0.000220256	97450868	0.000168796	207278770	0.000197735	514884942	0.00041365	626676760	0.000513742	57840920	4.47508e-05
A0A8I3MKY8	GSKIP	31451510	2.88403e-05	21674196	2.03955e-05	35886454	3.248e-05	32006644	2.83574e-05	35252176	2.7663e-05	34704222	2.86486e-05		0	33572958	2.94439e-05	3361468	2.78983e-06		0		0	14941235	1.42533e-05	23951532	1.92423e-05	26476830	2.17054e-05	26416132	2.04378e-05
A0A8I3ML03	THOC1	45824632	4.20201e-05	41854890	3.93856e-05	9933343	8.99043e-06	20093722	1.78028e-05	38000241	2.98195e-05	57533637	4.74945e-05	8787718	1.63814e-05	60818994	5.33391e-05	6838344	5.67544e-06		0		0	102119876	9.74181e-05	4751283	3.8171e-06	44256909	3.62813e-05	39182871	3.03153e-05
A0A8I3ML28		4179561	3.83256e-06	4065569	3.82571e-06	4767431	4.31489e-06	32590293	2.88745e-05	2504838	1.96559e-06	29398836	2.4269e-05		0		0		0		0		0	20730562	1.97761e-05	84581875	6.79517e-05	11327448	9.2861e-06	110405	8.54189e-08
A0A8I3ML45	CHURC1	14973838	1.37306e-05	26558802	2.49919e-05	23613382	2.13719e-05	24120554	2.13705e-05	18363672	1.44103e-05	2891478	2.38694e-06		0	25541342	2.24001e-05	30842288	2.55974e-05		0		0	31630744	3.01744e-05	26668564	2.14251e-05	24422002	2.00209e-05	27698018	2.14296e-05
A0A8I3ML55	UBFD1	74008312	6.78638e-05	53429684	5.02775e-05	69558376	6.29556e-05	105765992	9.37072e-05	15142308	1.18824e-05	101810778	8.40457e-05		0	159617624	0.000139987	114216645	9.47934e-05		0		0	33957786	3.23943e-05	119073384	9.56616e-05	148917548	0.000122081	122225108	9.45639e-05
A0A8I3ML57	TMC4	53776646	4.93119e-05	46042207	4.33258e-05		0	8619377	7.63665e-06	45311943	3.55571e-05	10893256	8.99248e-06		0	47385684	4.15579e-05	55213115	4.58238e-05		0		0	42717314	4.07505e-05	81407876	6.54017e-05	5142537	4.21579e-06	7212109	5.57991e-06
A0A8I3ML75		22680988	2.07979e-05	22620891	2.12863e-05	21362424	1.93346e-05	169034118	0.000149762	175375024	0.00013762	191238018	0.000157869	103127448	0.000192242	55070418	4.82975e-05	75699936	6.28267e-05	46721810	7.72618e-05	108537264	0.000187999	65935644	6.28998e-05	7105980	5.70882e-06	6223668	5.10209e-06	69825508	5.40231e-05
A0A8I3ML77	STX18	60902868	5.58465e-05	94396035	8.88269e-05	70691120	6.39808e-05	79991622	7.08715e-05	72914075	5.7217e-05	90862098	7.50074e-05		0	68589010	6.01535e-05	64179140	5.32651e-05		0		0	35610240	3.39707e-05	50835190	4.08401e-05	58397586	4.78736e-05	56305255	4.35626e-05
A0A8I3ML78	RCC1L	9500859	8.71206e-06	13295248	1.25109e-05	9466745	8.56812e-06	11944175	1.05824e-05	8327604	6.53482e-06	6020356	4.96986e-06	10812013	2.01549e-05	5651498	4.95644e-06		0		0	1267839	2.19604e-06	75154336	7.16941e-05		0		0	54204243	4.19371e-05
A0A8I3ML90	NDC80		0		0		0	9514718	8.42991e-06	117317890	9.20615e-05		0		0	3582554	3.14195e-06	1877812	1.55848e-06	68570725	0.000113392	69662525	0.000120664	140926708	0.000134438	31366461	2.51993e-05	43484778	3.56483e-05	55046540	4.25888e-05
A0A8I3ML95	TXNL1	52110617	4.77842e-05	39426985	3.71009e-05	469909882	0.000425304	423974889	0.000375636	60690828	4.76252e-05	335308968	0.0002768		0	60517180	5.30744e-05	57895580	4.80501e-05	26142873	4.32313e-05		0	477968208	0.000455961	57665542	4.63275e-05	66531300	5.45415e-05	64969968	5.02664e-05
A0A8I3MLB7	EXOC8	99851035	9.1561e-05	151614180	0.000142669	140177060	0.000126871	84811484	7.51418e-05	9368880	7.35193e-06	117487060	9.69866e-05		0	139728505	0.000122544	8025036	6.66033e-06		0		0	13433888	1.28154e-05	82576230	6.63404e-05	94352570	7.73491e-05	95550565	7.39262e-05
A0A8I3MLC5	FBXO6	156450186	0.000143461	257893016	0.000242678	161580669	0.000146243	112267032	9.9467e-05	87448414	6.86224e-05	11365410	9.38224e-06	48972984	9.12916e-05	64513508	5.65792e-05	90699790	7.52758e-05	611978	1.012e-06	11377102	1.97065e-05	763604	7.28446e-07	84337124	6.7755e-05	88032554	7.2168e-05	12880908	9.96579e-06
A0A8I3MLE8	DYNAP	55763736	5.1134e-05	40891971	3.84795e-05	71665956	6.48631e-05	100969065	8.94572e-05	79151502	6.21116e-05	83491395	6.89229e-05	48593144	9.05836e-05	2829418	2.48144e-06	13730519	1.13956e-05	3506504	5.79855e-06	7811646	1.35307e-05	5925338	5.65252e-06	92933506	7.46612e-05	48682334	3.99092e-05	8755274	6.77384e-06
A0A8I3MLG5	PDE8A	34606663	3.17335e-05		0	38752007	3.50735e-05	31413374	2.78318e-05	35083748	2.75309e-05	59837104	4.9396e-05		0		0		0		0		0		0		0		0		0
A0A8I3MLH7	LOC119869994	38163148	3.49947e-05	2441733	2.29768e-06	49336672	4.46534e-05	33839496	2.99813e-05	60243364	4.72741e-05	25777312	2.12794e-05		0	18930884	1.66026e-05	32019474	2.65744e-05		0	18807652	3.2577e-05	25235626	2.40737e-05	2129888	1.71112e-06	24326136	1.99423e-05	26575216	2.05609e-05
A0A8I3MLJ5	AMDHD2	5908586	5.41803e-06	77334414	7.27719e-05	58764254	5.31861e-05	57718976	5.11382e-05	58866714	4.61938e-05	4632124	3.82386e-06		0	16314364	1.43079e-05	3549838	2.94617e-06		0		0	12181548	1.16207e-05	2631916	2.11444e-06	15941726	1.30688e-05	138183125	0.00010691
A0A8I3MLJ6	DAD1	44155172	4.04892e-05	9069219	8.53416e-06	53583246	4.84969e-05	30890098	2.73682e-05	107991188	8.47427e-05	53859746	4.44617e-05	28190648	5.25508e-05	8358228	7.33028e-06	184910532	0.000153465	346436776	0.000572887	32019212	5.5461e-05	40920536	3.90365e-05	16366902	1.31489e-05	36156788	2.96409e-05	132062110	0.000102175
A0A8I3MLK8	ASCC1	14911071	1.36731e-05	10617105	9.99072e-06	17183615	1.55525e-05	14033283	1.24333e-05	14292514	1.12156e-05	13974657	1.15362e-05		0	10914949	9.57256e-06	10145624	8.4203e-06		0	11339918	1.9642e-05	142049795	0.00013551	9861397	7.92248e-06	9058434	7.42599e-06	11882663	9.19346e-06
A0A8I3MLL5	PPP2R1A	165070264	0.000151365	1725459464	0.00162366	1739281950	0.00157418	1587745692	0.00140672	1565688726	0.00122862	1548739248	0.0012785	414597408	0.00077286	189233528	0.00016596	2272031696	0.00188566	38710128	6.40133e-05	419149562	0.000726015	134680377	0.000128479	148834633	0.000119571	1409355628	0.00115537	1543718652	0.00119435
A0A8I3MLM2	RFC1	81312651	7.45617e-05	124836150	0.000117471	92807092	8.39975e-05	144217829	0.000127775	20239816	1.58826e-05	141543872	0.000116846	0	0	246512688	0.000216195	209715264	0.000174052	0	0	0	0	165169264	0.000157565	179416265	0.00014414	223325408	0.000183079	217824840	0.000168528
A0A8I3MLM6	UBE2D1	285983	2.6224e-07	48918434	4.60324e-05		0	8570355	7.59321e-06	14535606	1.14064e-05	57475527	4.74465e-05	28294793	5.27449e-05		0	3931733	3.26312e-06	2952729	4.8828e-06	3128203	5.41841e-06	17825342	1.70046e-05	9977710	8.01592e-06	10843494	8.88936e-06	90040868	6.96634e-05
A0A8I3MLN4	RNF214	208553319	0.000191238	23274219	2.19011e-05	19665336	1.77986e-05	30050703	2.66245e-05	37668152	2.95589e-05	3600388	2.97215e-06		0	37797168	3.31486e-05	42918172	3.56197e-05		0		0	36226268	3.45583e-05	42643980	3.42595e-05	45474488	3.72794e-05	46093348	3.56618e-05
A0A8I3MLN6	USB1		0	58736147	5.52709e-05		0	30223691	2.67778e-05		0		0		0		0		0		0		0		0		0		0		0
A0A8I3MLN9	STRN4	32127801	2.94604e-05	23902064	2.24919e-05	34054881	3.08223e-05	30658264	2.71628e-05	5672352	4.4512e-06	45680748	3.77099e-05		0	52983328	4.64671e-05	85790695	7.12015e-05		0		0	69968124	6.67466e-05	69136780	5.55433e-05	628789180	0.000515474	7324236	5.66666e-06
A0A8I3MLP0	ELAC2	105743165	9.69639e-05	114967775	0.000108185	14971170	1.355e-05	108260725	9.59175e-05	82528545	6.47617e-05	96494510	7.9657e-05	80058887	0.00014924	120026805	0.000105265	92878115	7.70837e-05	27337272	4.52065e-05	105975166	0.000183561	140463282	0.000133996	70278555	5.64606e-05	76602105	6.27975e-05	78249175	6.05404e-05
A0A8I3MLP2	IER3IP1	39713605	3.64164e-05	20848084	1.96181e-05	836137	7.56768e-07		0	8156361	6.40045e-06	64297684	5.30783e-05	6389398	1.19106e-05	71833516	6.2999e-05	11604449	9.63105e-06	4738758	7.83628e-06	49191378	8.52051e-05	64337805	6.13755e-05	38851914	3.1213e-05	53818797	4.412e-05	31742406	2.45587e-05
A0A8I3MLP6	ATP2C2		0		0	8024244	7.26255e-06	1207953	1.07023e-06	47922344	3.76055e-05		0		0	10025457	8.79246e-06	10772465	8.94054e-06	15036114	2.48646e-05		0		0		0		0		0
A0A8I3MLP9	RBM17	13227924	1.21297e-05	147770754	0.000139053	174430907	0.000157873	189306816	0.000167723	196333281	0.000154066	169456413	0.000139888		0	319131315	0.000279882	213532016	0.00017722		0		0	245119161	0.000233833	29891457	2.40143e-05	30292184	2.48332e-05	37102310	2.87056e-05
A0A8I3MLQ0	NAPA	188467725	0.00017282	115824839	0.000108991	203280720	0.000183984	171059490	0.000151556	215763585	0.000169314	18781728	1.55045e-05	64521450	0.000120276	1215392276	0.00106592	135427916	0.000112398	678555774	0.0011221	49930928	8.64861e-05	84954129	8.10427e-05	183434085	0.000147368	201137616	0.00016489	1494420704	0.00115621
A0A8I3MLQ2	MAX	101429648	9.30085e-05	45751577	4.30524e-05	73978676	6.69563e-05	51916196	4.5997e-05	9714472	7.62313e-06	80630606	6.65613e-05		0	77310810	6.78026e-05	77216254	6.40852e-05		0		0	10786932	1.02903e-05	72567768	5.82997e-05	10074838	8.25923e-06	10555504	8.16665e-06
A0A8I3MLQ5	LOC106557472	149421738	0.000137016	122821314	0.000115575	156078972	0.000141263	130008222	0.000115185	151450362	0.000118846	135018660	0.000111459	40177887	7.48965e-05	102664465	9.00381e-05	126374660	0.000104884	93461454	0.000154553	7555107	1.30863e-05	129415008	0.000123456	13984674	1.12351e-05	138075024	0.000113192	113978625	8.81838e-05
A0A8I3MLR1	HDHD2	21426712	1.96478e-05	24210900	2.27825e-05	2793676	2.52849e-06	257492	2.28134e-07	182861108	0.000143494	22096196	1.82406e-05	3541576	6.60193e-06	195891812	0.0001718	19330044	1.60429e-05	23854792	3.94476e-05	80761316	0.000139888	114388304	0.000109122	125308556	0.000100671	131582016	0.000107869	106494580	8.23934e-05
A0A8I3MLR6	GEMIN2	6572306	6.02665e-06	4955254	4.66291e-06	65189098	5.90011e-05	62600082	5.54628e-05	79470657	6.23621e-05	95160036	7.85554e-05		0	6377216	5.5929e-06	6086570	5.05151e-06		0		0	74470758	7.1042e-05	88043964	7.0733e-05	85106706	6.97694e-05	69863724	5.40526e-05
A0A8I3MLS2	FUBP1	1276894565	0.00117088	109611165	0.000103144	1203210462	0.001089	9929712	8.79759e-06	1476427788	0.00115858	1079240274	0.000890922		0	11189876	9.81367e-06	939198726	0.000779483		0		0	537229924	0.000512495	1227107952	0.000985838	131312646	0.000107648	123544242	9.55845e-05
A0A8I3MLS9	STARD5	5987421	5.49032e-06	48959585	4.60711e-05	72428667	6.55534e-05		0	8452816	6.63308e-06	64255137	5.30432e-05		0		0		0		0		0	21073635	2.01034e-05	390247	3.13518e-07	28819683	2.3626e-05		0
A0A8I3MLT1	RABEP2	46939728	4.30426e-05	22011672	2.0713e-05	29412958	2.6621e-05	75486743	6.68802e-05	5223201	4.09874e-06	15170259	1.25232e-05		0	4437909	3.89211e-06	6069429	5.03729e-06		0		0	46087782	4.39658e-05	37858206	3.04146e-05	47818857	3.92013e-05	52475316	4.05995e-05
A0A8I3MLX2	PNN	77635184	7.11896e-05	87429050	8.2271e-05	69769010	6.31463e-05	80115820	7.09815e-05	74174463	5.82061e-05	79089857	6.52894e-05		0	697266922	0.000611512	772484140	0.000641119		0		0	89615890	8.54898e-05	71653620	5.75653e-05	890802176	0.000730269	85131838	6.58654e-05
A0A8I3MLX7	PAK4	23647547	2.16842e-05	234962189	0.0002211	227378774	0.000205795	231571515	0.000205169	290243212	0.000227759	211385976	0.000174501	15807118	2.94664e-05	24326232	2.13344e-05	232029434	0.000192571	9566506	1.58197e-05	54441763	9.42994e-05	149857794	0.000142958	20088012	1.61384e-05	221903612	0.000181914	228219166	0.00017657
A0A8I3MLX9	LPGAT1	4936274	4.52644e-06	41643706	3.91868e-05	26798748	2.42549e-05	9854733	8.73116e-06	47207607	3.70447e-05	8068876	6.66093e-06		0		0	23112307	1.91819e-05		0		0	3550667	3.38719e-06	28771934	2.31149e-05	2713147	2.2242e-06	497089	3.84591e-07
A0A8I3MLY2	ERAP1	10223249	9.37447e-06		0	11362346	1.02838e-05	10518476	9.31922e-06	7573986	5.94345e-06	11548068	9.53303e-06	18028643	3.36076e-05	47875034	4.1987e-05	2700696	2.24143e-06		0		0		0	69235596	5.56227e-05		0	10374112	8.02631e-06
A0A8I3MLZ2	RIMOC1	43738082	4.01068e-05	6789810	6.38923e-06	4086062	3.6982e-06	44949816	3.98249e-05	3029356	2.37719e-06	44416488	3.66662e-05		0	35651402	3.12668e-05	3499972	2.90478e-06		0	10940232	1.89497e-05	43712770	4.17001e-05	40930410	3.28828e-05	38888996	3.18807e-05	46857352	3.62529e-05
A0A8I3MLZ5	AJUBA	123572298	0.000113313	11454972	1.07792e-05	101849430	9.21815e-05	139884351	0.000123936	105797298	8.30211e-05	139794948	0.000115402		0	127816916	0.000112097	97882734	8.12372e-05		0		0	44964816	4.28945e-05	63167012	5.07473e-05	50531984	4.14255e-05	52220724	4.04025e-05
A0A8I3MM03	HMGCS1	352881750	0.000323584	393484391	0.00037027	298457292	0.000270127	250842940	0.000222243	373595740	0.000293167	3210515448	0.00265031	58571248	0.000109184	435471190	0.000381914	2928420	2.43043e-06	114622970	0.000189547	76536162	0.000132569	450403254	0.000429666	337889961	0.000271455	405120633	0.000332113	437458794	0.000338456
A0A8I3MM06	FERMT2	512159060	0.000469638	468078363	0.000440463	62243690	5.63353e-05	549739260	0.000487061	58653729	4.60267e-05	472030080	0.000389665	70565766	0.000131543	75536344	6.62464e-05	7643016	6.34328e-06	12365833	2.04488e-05	19821964	3.43339e-05	308349396	0.000294152	475946154	0.000382367	562620618	0.000461229	606923050	0.000469568
A0A8I3MM15	BAZ1A	147947492	0.000135664	157492017	0.0001482	97979336	8.86787e-05	291268155	0.000258059	237819842	0.000186622	227385158	0.000187708	2633496	4.90916e-06	344462678	0.000302098	150631692	0.000125016		0		0	228202988	0.000217696	22993061	1.84722e-05	237906097	0.000195032	260910962	0.000201863
A0A8I3MM22	GALNT1	72573918	6.65485e-05	86417361	8.1319e-05	58893035	5.33027e-05	71345264	6.32109e-05	118396818	9.29082e-05	57723665	4.76514e-05	60081180	0.000111999	59921688	5.25521e-05	47737533	3.96195e-05	54436030	9.00185e-05	34714388	6.01293e-05	116843868	0.000111464	74974398	6.02332e-05	86457275	7.08766e-05	77425602	5.99032e-05
A0A8I3MM35	INTS3	369058376	0.000338418	499399065	0.000469936	369088840	0.000334053	46712840	4.13869e-05	266620797	0.000209222	38759445	3.19963e-05	5164113	9.62654e-06	286172613	0.000250977	326855457	0.000271272	34098254	5.63868e-05	8381154	1.45171e-05	488120274	0.000465646	284258870	0.000228369	31813820	2.60806e-05	310804750	0.000240466
A0A8I3MM37	EIF4G3	101895880	9.34361e-05	174705672	0.000164399	104666044	9.47307e-05	133776671	0.000118524	169329730	0.000132876	14773128	1.21953e-05		0	84013454	7.36809e-05	708150186	0.000587725		0		0	70419937	6.71776e-05	104230593	8.37371e-05	92367648	7.57219e-05	100910439	7.80731e-05
A0A8I3MM38	FBL	145104624	0.000133057	1767621946	0.00166334	986407572	0.000892774	920282138	0.000815357	1493057305	0.00117163	1218814608	0.00100614	21891597	4.08086e-05	2868528384	0.00251574	235337219	0.000195317	231322047	0.000382527	73192916	0.000126779	1639734884	0.00156424	161471352	0.000129723	185509032	0.000152078	1896832680	0.00146755
A0A8I3MM40	UQCRC2	3044140	2.7914e-06	279454812	0.000262968	402916622	0.00036467	283897326	0.000251529	307834950	0.000241564	32284939	2.66515e-05	1378374284	0.00256946	340268566	0.00029842	438129600	0.000363623	1411993325	0.00233495	1470347032	0.00254681	2037920320	0.00194409	328038230	0.00026354	333133803	0.000273099	256017294	0.000198077
A0A8I3MM43	SLC25A11	526957983	0.000483208	48225616	4.53804e-05	46338512	4.19399e-05	431607024	0.000382398	389960613	0.000306009	393476346	0.000324818	455278304	0.000848694	651196330	0.000571108	66224268	5.49624e-05	555012352	0.0009178	41265225	7.14761e-05	574621840	0.000548165	584154527	0.0004693	444332394	0.000364258	50521430	3.90878e-05
A0A8I3MM47	VCPKMT	144922666	0.000132891	12686296	1.19378e-05	203380065	0.000184074	187948917	0.00016652	194414922	0.000152561	167007656	0.000137866		0	115140865	0.00010098	154693232	0.000128387		0		0	10381194	9.90322e-06	16957449	1.36233e-05	1708515	1.40062e-06	147800826	0.000114352
A0A8I3MM49	CAST	208049270	0.000190776	256518564	0.000241385	372371714	0.000337025	308612278	0.000273426	416208442	0.000326606	342478236	0.000282719		0	27915650	2.44824e-05	33115788	2.74843e-05		0	75155766	0.000130178	201036924	0.000191781	349412622	0.000280712	335252434	0.000274836	325405344	0.000251762
A0A8I3MM58	MRPS12	18764282	1.72064e-05		0	27683523	2.50557e-05	99252124	8.7936e-05		0	12695769	1.04805e-05		0		0	2514439	2.08684e-06		0		0	3344043	3.19008e-06	5176114	4.1584e-06	25844934	2.11874e-05	34318909	2.65521e-05
A0A8I3MM59	SRSF5	46696176	4.28193e-05	7400343	6.96374e-06	66657687	6.03303e-05	53119089	4.70628e-05	77777571	6.10335e-05	48260410	3.98394e-05		0	135807492	0.000119105	159076242	0.000132024		0		0	9496221	9.05899e-06	95720274	7.69001e-05	8999721	7.37786e-06	91784694	7.10126e-05
A0A8I3MM67	APC		0	6173297	5.80909e-06		0		0	18767938	1.47275e-05	59591094	4.9193e-05		0		0		0		0		0		0		0		0	16049369	1.24172e-05
A0A8I3MM71	IRF6	89276474	8.18644e-05	120745948	0.000113622	20230096	1.83098e-05	19481430	1.72603e-05	18644950	1.4631e-05	18814484	1.55315e-05		0	67696148	5.93704e-05	8986944	7.45866e-06		0		0	50402812	4.80822e-05	17312832	1.39088e-05	47120605	3.86289e-05	14683314	1.13603e-05
A0A8I3MM73	LOC479087	11358673	1.04156e-05	69150303	6.50706e-05	11610308	1.05082e-05	11378684	1.00814e-05	33914445	2.66133e-05	10064368	8.30822e-06	16697210	3.11256e-05	97597008	8.55939e-05	7422234	6.16004e-06	29544644	4.88567e-05	54872934	9.50462e-05	15380705	1.46725e-05	112745992	9.05782e-05	65045555	5.33235e-05	45141934	3.49257e-05
A0A8I3MM75	GNG2	5755433	5.27759e-06	78583643	7.39474e-05	6850225	6.19997e-06	6862895	6.08043e-06	8810671	6.9139e-06	10994357	9.07594e-06	12887576	2.4024e-05	1056418	9.26493e-07	12002526	9.96143e-06	15076045	2.49306e-05	18070186	3.12996e-05	7437871	7.09541e-06	4502377	3.61713e-06	4275352	3.50488e-06	4706316	3.64121e-06
A0A8I3MM93	IQGAP1	950036992	0.000871161	879505110	0.000827617	1051655540	0.000951828	1049765046	0.000930077	1298403356	0.00101888	1106376192	0.000913323	243500211	0.000453914	1341055422	0.00117612	2192798530	0.0018199	354821352	0.000586753	239065260	0.000414089	119570976	0.000114066	1733172935	0.0013924	1805921268	0.00148047	1699837860	0.00131514
A0A8I3MM96	MBD2	45120417	4.13743e-05	50155593	4.71966e-05	53555244	4.84716e-05	63617655	5.63643e-05	5520561	4.33209e-06	56468907	4.66156e-05	20708584	3.86033e-05	53816022	4.71974e-05	43829367	3.63759e-05	3557423	5.88276e-06	47674137	8.25771e-05	59499645	5.67601e-05	67456936	5.41938e-05	57714324	4.73135e-05	75119392	5.81189e-05
A0A8I3MMA0	CPNE2	25739164	2.36022e-05	41656773	3.91991e-05	41724914	3.77642e-05	30943918	2.74159e-05	25740115	2.01987e-05	4562713	3.76656e-06	52339277	9.75668e-05	10236498	8.97755e-06	16073608	1.33402e-05	8317906	1.3755e-05	92206492	0.000159712	11905365	1.13572e-05	8699183	6.98878e-06	18686478	1.53189e-05	10710671	8.2867e-06
A0A8I3MMA9	LRRC20	5606747	5.14125e-06	7108762	6.68936e-06	76047983	6.88292e-05	6080292	5.38705e-06		0	758752	6.26356e-07		0		0		0		0		0		0		0	4496467	3.68615e-06	34688267	2.68379e-05
A0A8I3MMC1	RPS19	422763406	0.000387664	369318532	0.00034753	45631131	4.12996e-05	40802749	3.61507e-05	566552636	0.000444584	4363931	3.60246e-06	103397928	0.000192746	596706864	0.00052332	612538836	0.000508373	199393548	0.000329728	211495430	0.000366334	422476886	0.000403025	43596644	3.50248e-05	465003175	0.000381204	476621925	0.000368756
A0A8I3MMC5	EIF4H	66627519	6.10958e-05	50237544	4.72737e-05	8570664	7.7571e-06	5836096	5.1707e-06	81029160	6.35851e-05	67370264	5.56147e-05		0	20831796	1.82698e-05	14073996	1.16806e-05		0		0	46899016	4.47397e-05	54494279	4.37798e-05	67840152	5.56145e-05	599483312	0.000463812
A0A8I3MME1	DDX50	93104630	8.53747e-05	18226852	1.71515e-05	11838897	1.07151e-05	152358731	0.000134988	23004380	1.8052e-05	176094207	0.000145367		0	261638790	0.000229461	253167168	0.000210115	9112333	1.50687e-05	63094854	0.000109288	150086874	0.000143177	339082248	0.000272413	382756380	0.000313779	334944346	0.000259142
A0A8I3MME4		1944252	1.78283e-06	21342310	2.00832e-05	21181674	1.9171e-05	27795744	2.46266e-05	293924220	0.000230648	2771775	2.28812e-06	15268473	2.84623e-05	39419502	3.45714e-05	38500017	3.19529e-05	10137926	1.67646e-05	9990391	1.73045e-05	32988918	3.147e-05	26062155	2.09379e-05	37944028	3.1106e-05	3722064	2.87971e-06
A0A8I3MMF8	FAM177A1	12702482	1.16479e-05	32362144	3.04529e-05	77649834	7.0279e-05	103270694	9.14964e-05	18677012	1.46562e-05	1322294	1.09157e-06	3132476	5.83932e-06	22787370	1.99848e-05	38465124	3.19239e-05	10489397	1.73459e-05	25352266	4.3913e-05	10818604	1.03205e-05	154370546	0.000124019	17720550	1.45271e-05	18603278	1.43931e-05
A0A8I3MMG4	FKBP3	1539341228	0.00141154	141097807	0.000132773	1822509288	0.00164951	157170831	0.000139251	187058196	0.000146788	155095777	0.000128033	81655054	0.000152215	2348686	2.05983e-06	228640050	0.000189758	93215079	0.000154146	103444008	0.000179177	113688554	0.000108454	146009304	0.000117301	1578006990	0.00129363	1450466712	0.00112221
A0A8I3MMG7	LRR1	19295892	1.76939e-05	28686726	2.69943e-05	16394492	1.48383e-05	186276250	0.000165038	22735130	1.78407e-05	1355144	1.11868e-06		0	2656211	2.32953e-06	18166428	1.50771e-05	18056445	2.98592e-05		0	15610621	1.48919e-05	17659472	1.41873e-05	18865326	1.54656e-05	26077652	2.01759e-05
A0A8I3MMH0	WARS1	250154136	0.000229385	2730539322	0.00256944	317017096	0.000286925	312396004	0.000276778	261947682	0.000205555	277284358	0.000228901	115676351	0.000215635	214863922	0.000188439	256043925	0.000212502	174699999	0.000288894	131583235	0.000227917	233293606	0.000222552	2193244592	0.00176202	225704772	0.00018503	201766734	0.000156104
A0A8I3MMH6	C5orf22	36866328	3.38055e-05	4980928	4.68707e-06	2695595	2.43972e-06	37901008	3.35798e-05	29028223	2.2779e-05		0		0	82300752	7.21789e-05	29775005	2.47116e-05		0		0	67493628	6.43861e-05	124238994	9.98115e-05	42434766	3.47875e-05	9056050	7.00655e-06
A0A8I3MMJ3	PALD1	49603488	4.54852e-05	38342925	3.60808e-05	47024612	4.25608e-05	63317968	5.60988e-05	35958344	2.82172e-05	53049616	4.37929e-05		0		0	10222114	8.48378e-06	12107729	2.0022e-05		0	237525	2.26589e-07	32293252	2.59439e-05	28892385	2.36856e-05	55013794	4.25634e-05
A0A8I3MML7	SH3GL3	5150475	4.72286e-06	67181797	6.32183e-05	52555117	4.75664e-05	70403325	6.23764e-05	53880386	4.22809e-05	4382246	3.61758e-06		0		0	26421138	2.19281e-05		0		0		0	23093096	1.85526e-05		0	16173596	1.25133e-05
A0A8I3MML9	AMPD2	4762338	4.36695e-06	64324416	6.05295e-05	40718367	3.68532e-05	47194101	4.18133e-05	25953432	2.03661e-05	71574516	5.90854e-05		0	850389	7.45803e-07	10859238	9.01256e-06	7606526	1.25786e-05		0	17937508	1.71116e-05	2995863	2.40683e-06	14863730	1.21851e-05	24021027	1.85848e-05
A0A8I3MMM6	ATP4A		0		0	61144336	5.53403e-05		0	78176743	6.13467e-05		0	32626406	6.08196e-05	880115	7.71873e-07	15117254	1.25465e-05	5347071	8.84222e-06	5087053	8.81136e-06	37190295	3.5478e-05	29644559	2.38159e-05	3941527	3.23122e-06	209121	1.61794e-07
A0A8I3MMN3	LOC490690	55654694	5.1034e-05	47465046	4.46647e-05	105546459	9.55276e-05	54181632	4.80042e-05	13486269	1.05829e-05	95700402	7.90015e-05	21346374	3.97922e-05	82376256	7.22451e-05	118059450	9.79828e-05	137744032	0.000227781	9072992	1.57155e-05	76986144	7.34415e-05	90002776	7.23067e-05	9686928	7.94122e-06	132463809	0.000102485
A0A8I3MMN7	ATP5MG	181276758	0.000166226	164825748	0.000155101	193359168	0.000175005	154401255	0.000136797	118603899	9.30707e-05	149406552	0.000123336	512056575	0.000954536	181443303	0.000159128	237455856	0.000197075	36309753	6.00439e-05	40816449	7.06988e-05	216223371	0.000206268	146397852	0.000117614	134449542	0.00011022	12703554	9.82857e-06
A0A8I3MMP4	CSNK2A2	444450292	0.00040755	45129168	4.24667e-05	39413077	3.56718e-05	365096402	0.00032347	387339492	0.000303952	392326248	0.000323869	87096474	0.000162358	386299960	0.00033879	37690176	3.12807e-05	16492752	2.72733e-05	12269270	2.12518e-05	336658550	0.000321158	395851651	0.000318021	40414848	3.31316e-05	455759724	0.000352615
A0A8I3MMQ8	SGPL1	229749952	0.000210675	246859665	0.000232296	25973344	2.35078e-05	240461880	0.000213046	245610509	0.000192735	255148752	0.000210627	200666242	0.000374066	121351104	0.000106427	184286175	0.000152947	233805930	0.000386635	255163665	0.000441973	113548565	0.000108321	1223236880	0.000982728	131438611	0.000107752	122643872	9.48879e-05
A0A8I3MMT0	DNAJA2	184752864	0.000169414	137655672	0.000129534	181448384	0.000164225	1376090730	0.0012192	145390848	0.000114091	147758208	0.000121976	571950230	0.00106619	15809820	1.38654e-05	1466350270	0.00121699	586622150	0.000970072	85035225	0.000147291	1086651660	0.00103662	1544199522	0.00124058	156057392	0.000127934	1437762540	0.00111238
A0A8I3MMU7	EIF3I	157152620	0.000144105	152942058	0.000143919	175875460	0.000159181	154653500	0.000137021	1915838694	0.00150339	147377020	0.000121661	10758134	2.00545e-05	176459112	0.000154757	143504169	0.0001191	30601878	5.0605e-05		0	961351884	0.000917089	1417332554	0.00113866	154294338	0.000126489	144643296	0.000111909
A0A8I3MMW0	PAPOLA	110475776	0.000101304	86372016	8.12763e-05	100691731	9.11337e-05	107928737	9.56233e-05	147364848	0.00011564	121674376	0.000100443	4972276	9.26893e-06	244469178	0.000214403	179041296	0.000148594	40400254	6.68081e-05	5889766	1.02018e-05	144515574	0.000137862	198503120	0.000159474	164816472	0.000135115	17308152	1.33911e-05
A0A8I3MMW4	TFAM	17685104	1.62168e-05	173619500	0.000163376	227234160	0.000205664	198328730	0.000175716	26118477	2.04957e-05	237295896	0.00019589	145973865	0.000272113	139983740	0.000122768	269004064	0.000223258	172424976	0.000285132	213253208	0.000369379	10603096	1.01149e-05	14592354	1.17233e-05	18521419	1.51836e-05	14445954	1.11766e-05
A0A8I3MMY1	TMPRSS4	177470712	0.000162736	26774727	2.51951e-05	14000328	1.26714e-05	456180615	0.00040417	52336388	4.10693e-05	37037932	3.05751e-05	118823680	0.000221502	313026972	0.000274529	2399361	1.99134e-06	145165965	0.000240055	128999836	0.000223443	113065694	0.00010786	29919363	2.40367e-05	31117088	2.55094e-05	26586003	2.05692e-05
A0A8I3MMY6	PLD3	32630451	2.99213e-05	36532734	3.43774e-05	43875348	3.97105e-05	5351067	4.74097e-06	47519680	3.72896e-05	47874568	3.95209e-05	35954207	6.7023e-05	469186	4.11482e-07	24830331	2.06078e-05	44335083	7.3315e-05	237486372	0.000411354	10118185	9.65232e-06	315994115	0.000253864	360998120	0.000295942	31897828	2.46789e-05
A0A8I3MMZ2	CADM1		0		0		0		0		0		0		0		0		0		0		0		0	6485816	5.2106e-06	5834603	4.78314e-06		0
A0A8I3MN08	CLIP2	15585765	1.42918e-05	36403575	3.42559e-05	60392524	5.46598e-05	29803558	2.64055e-05	17826726	1.3989e-05	18805352	1.5524e-05		0	24353154	2.1358e-05	7472202	6.20151e-06		0		0	25404912	2.42352e-05	22397188	1.79935e-05	183775410	0.000150657	3113157	2.40861e-06
A0A8I3MN34	ECI1	130348575	0.000119526	108383290	0.000101989	170491664	0.000154308	121898798	0.000108001	108140725	8.486e-05	124722521	0.00010296	120551250	0.000224722	52656005	4.618e-05	11304489	9.38209e-06	154377356	0.000255287	130892364	0.000226721	599406	5.71808e-07	74626216	5.99534e-05	755109560	0.00061903	659063398	0.000509909
A0A8I3MN51	HBS1L	1689010	1.54878e-06	122556540	0.000115326	17927765	1.6226e-05	19661930	1.74202e-05	151152745	0.000118612	166559725	0.000137496		0	180387265	0.000158202	146490175	0.000121579		0		0	140022264	0.000133575	127937275	0.000102783	139723020	0.000114543	149160965	0.000115404
A0A8I3MN54	RDX	110016558	0.000100883	128885151	0.000121281	1210616027	0.0010957	122301882	0.000108358	1228108056	0.000963719	123286573	0.000101774	49609668	9.24785e-05	202107843	0.000177251	248158220	0.000205957	48117024	7.9569e-05	603380472	0.00104512	228330087	0.000217817	222537168	0.000178783	251480988	0.000206161	243918969	0.000188717
A0A8I3MN58	SMAD4	76796330	7.04204e-05	52830730	4.97139e-05	60407864	5.46737e-05	46939209	4.15875e-05	75194520	5.90065e-05	53748036	4.43695e-05		0	73906275	6.48168e-05	72906664	6.05085e-05		0	65490303	0.000113437	31183185	2.97474e-05	74759132	6.00602e-05	65301248	5.35332e-05	89178635	6.89963e-05
A0A8I3MN99	ZDHHC7	12994187	1.19154e-05	9226131	8.68181e-06		0		0	8409237	6.59888e-06	17408834	1.43711e-05	13922133	2.59526e-05		0	1637709	1.35921e-06	11629461	1.92311e-05		0	8812875	8.40711e-06		0	54280957	4.44989e-05	103872	8.03644e-08
A0A8I3MNA0	IVNS1ABP	6363992	5.83563e-06	13239805	1.24587e-05		0	16356842	1.44919e-05	15685776	1.23089e-05	13784963	1.13796e-05		0		0	34993223	2.90424e-05		0		0		0	52617344	4.22719e-05	41483643	3.40078e-05	9533512	7.37595e-06
A0A8I3MNA4	BCL10	10030143	9.1974e-06	10045529	9.45287e-06		0	60823857	5.38891e-05	49198877	3.86073e-05	9711531	8.01695e-06		0		0		0		0		0		0		0		0		0
A0A8I3MNB3	RALBP1	1185055	1.08667e-06	13456575	1.26627e-05	12723392	1.15156e-05	12594587	1.11586e-05	68552886	5.37947e-05	9753838	8.05188e-06		0	65772324	5.76832e-05	73509204	6.10085e-05		0		0	66648867	6.35802e-05	33754226	2.71176e-05	3880469	3.18116e-06	4475816	3.46288e-06
A0A8I3MNB6	AJUBA	194890112	0.00017871	190422168	0.000179188	230103344	0.000208261	29557552	2.61876e-05	244192905	0.000191623	341483346	0.000281897		0	125587184	0.000110142	94817772	7.86935e-05	9515862	1.5736e-05		0	12076029	1.152e-05	141882903	0.000113986	159010893	0.000130355	155594898	0.000120382
A0A8I3MNC2	DLGAP1	4615945	4.23271e-06	20471292	1.92635e-05	59097305	5.34876e-05	59832583	5.30108e-05	47056973	3.69265e-05	5738405	4.7371e-06		0	619968	5.4372e-07	5423274	4.50101e-06		0		0		0	3834647	3.08069e-06	5158107	4.22855e-06	528527	4.08914e-07
A0A8I3MNC9	KDSR	5845548	5.36023e-06	48412968	4.55567e-05	57924696	5.24263e-05	6025155	5.3382e-06	54212115	4.25412e-05	70198845	5.79498e-05	138089452	0.000257416	29393376	2.57784e-05	6726780	5.58285e-06	149112105	0.00024658	18462828	3.19797e-05	36364110	3.46898e-05	46601436	3.74388e-05	65820892	5.39592e-05	70238968	5.4343e-05
A0A8I3MNF1	SNRPA	97630484	8.95248e-05	46607868	4.38581e-05	7418292	6.71412e-06	105822354	9.37571e-05	15530185	1.21868e-05	93055185	7.68179e-05	83523675	0.000155698	93796038	8.22604e-05	100451391	8.3369e-05	47669380	7.88288e-05	74191224	0.000128508	16728728	1.59585e-05	2216778	1.78092e-06	23713669	1.94402e-05	190339536	0.000147263
A0A8I3MNF4	RAB27B	51747579	4.74513e-05	419998128	0.000395219	67530708	6.11204e-05	422190344	0.000374055	34475784	2.70538e-05	50448952	4.1646e-05	275709630	0.000513956	84719778	7.43004e-05	219135287	0.00018187	31402624	5.19292e-05	352597220	0.000610739	176157338	0.000168047	178563810	0.000143455	157949052	0.000129485	122210472	9.45526e-05
A0A8I3MNH6	NUP155	67082734	6.15132e-05	3606256	3.3935e-06	37766887	3.41819e-05	12005547	1.06367e-05	523238	4.10595e-07	72148250	5.9559e-05	12036036	2.24366e-05	31623656	2.77344e-05	28140713	2.33552e-05	3597654	5.94928e-06	3828578	6.63154e-06	60077496	5.73114e-05	97035798	7.79569e-05	72036546	5.90547e-05	65418704	5.06136e-05
A0A8I3MNH8	EDF1	4145964	3.80175e-06	34486496	3.24519e-05	47754488	4.32214e-05	3831338	3.39451e-06	67608861	5.30539e-05	4314190	3.5614e-06		0	171281331	0.000150216	129709968	0.000107652		0		0	21878984	2.08716e-05	32283588	2.59361e-05	34776018	2.8509e-05	18645170	1.44255e-05
A0A8I3MNI0	PSMB5	347139728	0.000318319	35916393	3.37974e-05	382699784	0.000346372	331665801	0.000293851	413399610	0.000324402	373071096	0.000307973	195147225	0.000363778	387176509	0.000339559	360565056	0.000299249	197102290	0.000325939	186053000	0.000322265	278174970	0.000265367	378058194	0.000303726	406683904	0.000333394	37125582	2.87236e-05
A0A8I3MNI3	UPK3B		0		0		0		0		0		0		0		0		0	1666729	2.7562e-06	13725719	2.37745e-05		0		0		0		0
A0A8I3MNK4	TAOK2		0		0		0		0	0	0		0		0		0	65781396	5.45949e-05		0		0		0	7698815	6.1851e-06	0	0	99029375	7.66177e-05
A0A8I3MNK8	EEF2K	5878138	5.39011e-06	7241048	6.81385e-06	8115514	7.34516e-06	27021832	2.3941e-05	23948002	1.87924e-05	18769604	1.54945e-05		0	1085691	9.52166e-07	129036	1.07093e-07		0		0	10761866	1.02664e-05	27578178	2.21558e-05	33572790	2.75226e-05	30826822	2.38503e-05
A0A8I3MNL8	NCOR1	0	0	0	0	0	0		0	7982941	6.26436e-06		0		0		0		0		0		0	0	0	16895785	1.35738e-05	28594097	2.34411e-05	15649174	1.21076e-05
A0A8I3MNL9	PLEK2	19718336	1.80812e-05	137180232	0.000129087	156766374	0.000141885	2116809	1.87546e-06	267637073	0.00021002	239158502	0.000197427	923546	1.7216e-06	338855160	0.000297181	195985827	0.000162657	294007812	0.000486188	151805068	0.000262944	141689752	0.000135166	221446720	0.000177907	243345003	0.000199491	245293930	0.000189781
A0A8I3MNM5	HAUS5	0	0	0	0		0		0	13093389	1.02746e-05	0	0		0	11430274	1.00245e-05		0		0		0	61714062	5.88726e-05	8975325	7.21062e-06	14831629	1.21588e-05		0
A0A8I3MNP3	AKAP13	33654240	3.08601e-05	31802142	2.99259e-05	293273830	0.000265435	63382732	5.61562e-05	110111715	8.64067e-05	87434368	7.21778e-05		0	24593676	2.1569e-05	38389686	3.18613e-05	4658842	7.70412e-06		0	17533304	1.6726e-05	94440584	7.5872e-05	111224565	9.11805e-05	79469943	6.14848e-05
A0A8I3MNQ5	KIF1C		0		0		0	26143193	2.31625e-05	7266534	5.70218e-06	3752207	3.09748e-06		0	6344299	5.56404e-06	10853145	9.0075e-06		0		0		0	10416098	8.36812e-06	9764387	8.00472e-06	9594687	7.42328e-06
A0A8I3MNR2	ARPC5	151176609	0.000138625	97291605	9.15517e-05	177910581	0.000161023	90244314	7.99552e-05	145802871	0.000114414	11473983	9.47187e-06	1890951	3.52496e-06	28469436	2.49681e-05	25926369	2.15174e-05	40182566	6.64482e-05	23342457	4.04318e-05	7459966	7.11649e-06	149888169	0.000120418	163003185	0.000133628	14071077	1.08866e-05
A0A8I3MNS2	TTC1	161747166	0.000148318	15417966	1.45083e-05	195710361	0.000177133	182820948	0.000161977	170915283	0.00013412	170043642	0.000140372		0	127687032	0.000111983	139667142	0.000115916		0		0	143828076	0.000137206	142921242	0.000114821	140403384	0.000115101	166621343	0.000128913
A0A8I3MNS3	AKT2		0	11351426	1.06817e-05		0		0		0		0		0		0	522243	4.33433e-07		0		0		0	4388736	3.52584e-06	55507705	4.55045e-05		0
A0A8I3MNT8	NUDT21	536023345	0.00049152	57487340	5.40957e-05	552387605	0.000499953	478896680	0.000424296	442763365	0.000347445	48163280	3.97592e-05	10861827	2.02478e-05	72811720	6.38569e-05	579087047	0.00048061	37087701	6.13303e-05	37348676	6.46922e-05	422083365	0.00040265	276939369	0.000222488	357062101	0.000292715	269107157	0.000208205
A0A8I3MNU0	ELP2	8862222	8.12644e-06	1119348	1.05331e-06	13959874	1.26347e-05	13732856	1.21671e-05	77071313	6.04793e-05	14319859	1.18212e-05		0	3917622	3.43581e-06		0		0		0	12019656	1.14662e-05	117558232	9.44443e-05	22775158	1.86708e-05	16526164	1.27861e-05
A0A8I3MNV8	YME1L1	252192424	0.000231254	253486230	0.000238531	25790870	2.33427e-05	299134872	0.000265029	346347248	0.000271785	321112902	0.000265081	855247005	0.00159428	302949880	0.000265691	298456130	0.000247702	86403530	0.000142882	82733930	0.000143305	306182789	0.000292085	387150946	0.000311031	385555092	0.000316073	38437009	2.97382e-05
A0A8I3MNV9	CDK9	1131427	1.03749e-06	9214566	8.67093e-06	12477559	1.12931e-05	1487825	1.31819e-06	10369869	8.13743e-06	22940866	1.89379e-05		0	9511355	8.34159e-06	58189116	4.82937e-05		0		0	9824291	9.37196e-06	29654036	2.38236e-05	127404795	0.000104445	14502361	1.12203e-05
A0A8I3MNW8	AP3S1	90677688	8.31493e-05	87779712	8.26009e-05	979508	8.86529e-07	74761344	6.62375e-05	97949952	7.68631e-05	85771460	7.08051e-05	9023122	1.68202e-05	50051236	4.38956e-05	66045336	5.48139e-05	177252492	0.000293115	129027141	0.00022349	80996484	7.72672e-05	64062248	5.14665e-05	64146672	5.25867e-05	597036	4.61919e-07
A0A8I3MNZ3		13739107	1.25984e-05	17628316	1.65883e-05	15631781	1.41479e-05	1087095	9.63151e-07	13031253	1.02259e-05	12528224	1.03422e-05	31056375	5.78929e-05	20147377	1.76695e-05	20255084	1.68106e-05	28355984	4.68911e-05	20327477	3.52095e-05		0	9394406	7.54731e-06	12221044	1.00187e-05	11394418	8.81571e-06
A0A8I3MNZ5	HARS1	2551607616	0.00233976	285206928	0.000268381	2960915985	0.00267985	256826174	0.000227544	2967991416	0.00232904	27538368	2.27332e-05	24172844	4.50611e-05	197860025	0.000173526	22035863	1.82885e-05	2968880	4.90951e-06	235580940	0.000408053	18911904	1.80412e-05	225376896	0.000181064	245952725	0.000201629	2259918350	0.00174847
A0A8I3MP00	SFT2D2	491364797	0.00045057	46073709	4.33555e-05	48397210	4.38032e-05	5155360	4.56758e-06	626454140	0.00049159	557917074	0.000460565	23996924	4.47332e-05	29832808	2.61638e-05	40428384	3.35533e-05	2437902	4.03145e-06	2089892	3.61993e-06	32818390	3.13074e-05	46506640	3.73627e-05	503218440	0.000412532	47820540	3.69981e-05
A0A8I3MP03	LSR	104567730	9.58861e-05	130236024	0.000122552	83030322	7.51487e-05	110384376	9.7799e-05	134860056	0.000105827	112941775	9.32344e-05	69320586	0.000129222	175724556	0.000154113	85629160	7.10674e-05	55550754	9.18619e-05	6421897	1.11235e-05	81059315	7.73272e-05	94228032	7.57012e-05	106298802	8.71424e-05	99791436	7.72073e-05
A0A8I3MP26	SEH1L	119526792	0.000109603	95027685	8.94213e-05	87818022	7.9482e-05	132458473	0.000117356	133216783	0.000104538	203928168	0.000168344	30090594	5.60925e-05	68707506	6.02574e-05	72851788	6.04629e-05	46899597	7.75558e-05	67973788	0.000117738	138612621	0.000132231	211843888	0.000170192	200222624	0.00016414	172004322	0.000133077
A0A8I3MP35	PPP6R2	12405210	1.13753e-05	18150506	1.70797e-05	8406206	7.60826e-06	13556882	1.20112e-05	150750030	0.000118296	153669892	0.000126856		0	54621616	4.79039e-05	58393516	4.84634e-05		0		0	62359077	5.94879e-05	16737494	1.34466e-05	152491972	0.000125011	147400234	0.000114042
A0A8I3MP41	QSOX1	339501492	0.000311315	29184576	2.74628e-05	335256660	0.000303433	115444966	0.000102283	56456520	4.43025e-05	968471465	0.000799482	939776926	0.00175186	108145220	9.48448e-05	3045435	2.52754e-06	101906928	0.000168519	98393427	0.000170429	101563720	9.68875e-05	380520495	0.000305704	415464720	0.000340593	367475962	0.000284311
A0A8I3MP45	CCDC9	26021116	2.38607e-05		0		0		0	60701216	4.76334e-05	30259211	2.49792e-05		0	38284338	3.35759e-05		0		0		0	5807504	5.54011e-06	24746685	1.98811e-05		0	17507286	1.35452e-05
A0A8I3MP50	LOC119881455	33926022	3.11093e-05	2561344	2.41023e-06	33471188	3.0294e-05	34651695	3.07009e-05	27333027	2.14487e-05	28528623	2.35506e-05		0	5183964	4.54641e-06	43912085	3.64446e-05	11882266	1.96492e-05	45322563	7.85039e-05	11372152	1.08486e-05	9720630	7.80939e-06	11227952	9.20454e-06	89555586	6.9288e-05
A0A8I3MP68	VTI1B	37138508	3.40551e-05	33993455	3.19879e-05	40717007	3.6852e-05	4035866	3.57572e-06	53187183	4.1737e-05	41965654	3.4643e-05		0	13028602	1.14263e-05	38959622	3.23343e-05		0		0		0	4447653	3.57317e-06	33722556	2.76453e-05	28008635	2.16699e-05
A0A8I3MP81	SPNS1	4958175	4.54653e-06		0	19309923	1.74769e-05	28389886	2.5153e-05	50009256	3.92432e-05	29869131	2.46572e-05	19175758	3.5746e-05		0	80156577	6.65255e-05	7775248	1.28576e-05	1626602	2.81746e-06	106885390	0.000101964	19054996	1.53085e-05	17396756	1.42616e-05	25361484	1.96218e-05
A0A8I3MP87	GUCA1B	69664968	6.38811e-05	9160238	8.61981e-06	72838774	6.59246e-05	6162682	5.46005e-06	72539376	5.6923e-05	9008556	7.43664e-06		0	61667304	5.40831e-05	44004368	3.65212e-05	5345133	8.83901e-06	12223295	2.11722e-05	17334846	1.65367e-05	38166124	3.0662e-05	41396786	3.39366e-05	49238868	3.80955e-05
A0A8I3MPA5	SAR1A	237622911	0.000217894	252915137	0.000237994	254463140	0.000230308	197194764	0.000174712	204571625	0.000160531	1871831478	0.00154521	38114320	7.10497e-05	220165113	0.000193088	256365763	0.000212769	68860710	0.000113872	31289672	5.41973e-05	10727986	1.0234e-05	166744656	0.00013396	1628529376	0.00133505	151505370	0.000117218
A0A8I3MPA7	THOC6	117871860	0.000108086	171506485	0.000161388	137839755	0.000124755	163512010	0.000144869	151778105	0.000119103	130194064	0.000107476		0	161777070	0.000141881	1293448	1.07349e-06	21072966	3.48474e-05		0	114189490	0.000108932	136041775	0.000109294	154048240	0.000126287	164047520	0.000126921
A0A8I3MPA8	APOBR	111430232	0.000102179	8020962	7.54775e-06	138211528	0.000125092	84211464	7.46102e-05	141253640	0.000110844	84364434	6.96436e-05		0		0		0		0		0		0		0	1023149	8.38765e-07	15627802	1.2091e-05
A0A8I3MPB7	PLEKHG3	493529204	0.000452554	429982644	0.000404615	55347615	5.00938e-05	67399794	5.97153e-05	552149376	0.000433282	70447035	5.81546e-05	439124	8.18581e-07	390726531	0.000342672	36137584	2.99922e-05	5552822	9.18246e-06	5197172	9.0021e-06	297840686	0.000284127	310897290	0.00024977	286934018	0.000235225	377479088	0.000292051
A0A8I3MPC2	SARNP	51924502	4.76135e-05	61011448	5.74119e-05	47879706	4.33348e-05	474904184	0.000420758	851217255	0.000667966	573821115	0.000473694		0	567531125	0.000497732	567841596	0.000471277		0		0	649959872	0.000620034	92763192	7.45244e-05	12156777	9.96598e-06	91337104	7.06663e-05
A0A8I3MPC4	EXOSC5	10484085	9.61365e-06	9558788	8.99485e-06	7119332	6.44354e-06	92904570	8.23121e-05	759692725	0.000596145	100708760	8.31359e-05	144705072	0.000269748	104672180	9.17989e-05	97026624	8.05267e-05	212908068	0.000352077	8949626	1.55018e-05	125225155	0.00011946	79335584	6.37369e-05	97471740	7.99061e-05	103664335	8.02037e-05
A0A8I3MPC8	GRWD1	258625640	0.000237153	280089702	0.000263565	195287556	0.00017675	206947290	0.000183352	328664394	0.000257909	296206344	0.000244521	6140327	1.14463e-05	32692194	2.86715e-05	316720128	0.00026286	49897866	8.25139e-05	21128638	3.65972e-05	334444784	0.000319046	328836303	0.000264182	4326980	3.5472e-06	391440096	0.000302852
A0A8I3MPE2	SYNE3	76933225	7.05459e-05	115588370	0.000108769	55869360	5.0566e-05	48147365	4.26579e-05	8209585	6.44221e-06	138232068	0.000114112	156442338	0.000291628	92789475	8.13776e-05	129472110	0.000107455	6289364	1.04004e-05	45069316	7.80652e-05	64163815	6.12096e-05	121428516	9.75536e-05	15509316	1.27143e-05	174009036	0.000134628
A0A8I3MPE6	PSME3IP1	1053378	9.65922e-07	62888877	5.91786e-05	723373	6.54708e-07	106134814	9.4034e-05	19355721	1.51888e-05	13301562	1.09806e-05		0	159324	1.39729e-07	201387495	0.00016714		0		0	14386737	1.37243e-05	173483481	0.000139374	191752311	0.000157196	21135774	1.63525e-05
A0A8I3MPE8	CPLX1	41935503	3.84538e-05		0		0		0	79717734	6.2556e-05		0		0		0		0		0		0		0	72903310	5.85693e-05	585415	4.79916e-07	9473732	7.3297e-06
A0A8I3MPF0	SIRT2	181559088	0.000166485	1450308	1.36474e-06	198597282	0.000179746	2047818	1.81434e-06	198828822	0.000156025	180349278	0.00014888	231781041	0.000432068	80246484	7.03772e-05	11974086	9.93782e-06	25775796	4.26243e-05	293642852	0.000508623	99346254	9.47721e-05	9256420	7.43645e-06	98942322	8.11117e-05	10687602	8.26886e-06
A0A8I3MPF2	ARK2N	23519958	2.15672e-05	50023065	4.70718e-05	50446804	4.56582e-05	51625430	4.57394e-05	56508966	4.43436e-05	5683002	4.69137e-06		0	2862242	2.51022e-06	57838304	4.80026e-05		0		0	17965228	1.71381e-05	48645411	3.90809e-05	50217885	4.1168e-05	70580712	5.46074e-05
A0A8I3MPF7	GOT2	113944390	0.000104484	941144650	0.00088562	136149912	0.000123226	9517892	8.43272e-06	1295250333	0.00101641	1051507224	0.000868028	1774032540	0.00330701	1040171440	0.000912244	1251983911	0.00103908	207155165	0.000342564	1815022224	0.00314383	929259644	0.000886474	1122827667	0.000902061	1102125586	0.000903509	981501729	0.000759375
A0A8I3MPG2	SARS1	149179298	0.000136794	166429208	0.00015661	150422202	0.000136144	1682425836	0.00149061	163980850	0.000128679	138375157	0.00011423	43575399	8.12299e-05	195990926	0.000171887	201089958	0.000166893	21223110	3.50957e-05	28484763	4.93389e-05	286925914	0.000273715	266640024	0.000214214	272917325	0.000223734	2932566600	0.00226889
A0A8I3MPH5	UTP25	45114232	4.13687e-05	63649452	5.98943e-05	39310812	3.55793e-05	31239747	2.7678e-05	47806660	3.75148e-05	36219736	2.98997e-05		0	63335696	5.55463e-05	49537696	4.11135e-05		0		0	29276229	2.79283e-05	4994665	4.01263e-06	26713012	2.1899e-05	44457392	3.43961e-05
A0A8I3MPH7	PFKP	243490336	0.000223275	226918530	0.000213531	316338080	0.00028631	2630429205	0.00233052	3450650268	0.00270779	289935102	0.000239344	545489784	0.00101686	670513760	0.00058805	666685305	0.000553312	79518120	0.000131496	658281510	0.00114022	545120433	0.000520022	717682384	0.000576574	66491840	5.45092e-05	684434197	0.000529538
A0A8I3MPI9	DEGS2	4464884	4.09419e-06	47248734	4.44612e-05	53374606	4.83081e-05	61675614	5.46437e-05	49709258	3.90078e-05	73636516	6.07876e-05	195338	3.64134e-07	20239532	1.77503e-05	37935348	3.14842e-05	19463744	3.21863e-05	60611846	0.000104987	155032286	0.000147894	30802738	2.47464e-05	30568458	2.50596e-05	27118384	2.09811e-05
A0A8I3MPK0	ARPC1A	99709968	9.14316e-05	116176428	0.000109322	116191557	0.000105162	95131917	8.42855e-05	78982290	6.19789e-05	82933272	6.84621e-05	243388222	0.000453705	88862660	7.79337e-05	101620440	8.43393e-05	258127452	0.000426854	210665847	0.000364898	90511209	8.63439e-05	87241099	7.0088e-05	914643554	0.000749814	76216844	5.8968e-05
A0A8I3MPM2	FXYD3		0		0		0	72279595	6.40387e-05	6922715	5.43238e-06		0		0		0		0	8478744	1.40209e-05	105364125	0.000182503		0	31869685	2.56036e-05	16035109	1.31454e-05	27005732	2.0894e-05
A0A8I3MPM5	VPS4B	71033648	6.51361e-05	77326575	7.27645e-05	80685555	7.30266e-05	808392270	0.000716224	104431824	8.19496e-05	881135040	0.000727385	23502824	4.38121e-05	663939888	0.000582284	79971782	6.63721e-05	34020890	5.62589e-05	32161930	5.57082e-05	6699465	6.39101e-06	832314960	0.000668668	92174055	7.55632e-05	844374342	0.000653281
A0A8I3MPM7	HNRNPU	1062480895	0.000974269	988753150	0.000930419	1145110960	0.00103641	1028635278	0.000911356	1193173872	0.000936306	1109996198	0.000916311	195376768	0.000364206	161192820	0.000141368	156252540	0.000129681	274286320	0.000453575	223737894	0.00038754	124630656	0.000118892	1595442816	0.00128175	171605280	0.00014068	1451314344	0.00112286
A0A8I3MPN7	KLHL25	91781552	8.41615e-05		0		0	79336796	7.02913e-05		0		0		0	0	0		0		0		0		0	5770805	4.63617e-06	12606396	1.03346e-05		0
A0A8I3MPP6	LSM14A	140890736	0.000129193	254045436	0.000239057	193576075	0.000175201	256663710	0.0002274	21342210	1.67476e-05	181131525	0.000149526		0	132045468	0.000115806	142537608	0.000118298		0		0	21984205	2.0972e-05	19834170	1.59344e-05	176374240	0.000144589	26150430	2.02322e-05
A0A8I3MPQ4	FAH	131595758	0.00012067	153259656	0.000144218	149532138	0.000135338	131341093	0.000116366	111960990	8.78579e-05	136534892	0.000112711	2589428	4.82701e-06	61060263	5.35507e-05	76482395	6.34761e-05	49816646	8.23796e-05	50974536	8.82938e-05	629025350	0.000600064	745879036	0.000599227	773635135	0.000634217	62766665	4.85617e-05
A0A8I3MPQ5	NFATC2IP	6842515	6.27442e-06	242352816	0.000228055	11207598	1.01437e-05	9173231	8.12735e-06	12159484	9.54177e-06	6000215	4.95323e-06		0	26873950	2.35688e-05	15069518	1.25069e-05		0		0	20890596	1.99287e-05	18491928	1.48561e-05	19487732	1.59758e-05	17402238	1.34639e-05
A0A8I3MPS3	BCL7B	177590315	0.000162846	22632988	2.12977e-05	209964272	0.000190034	19303655	1.71028e-05	13208316	1.03648e-05	196831328	0.000162486	4394105	8.19115e-06	157457839	0.000138093	156657664	0.000130017	55614804	9.19678e-05	22471662	3.89235e-05	162529514	0.000155046	99733886	8.01245e-05	112261016	9.20302e-05	100273614	7.75804e-05
A0A8I3MPS6	TARBP1	17502262	1.60492e-05	22742304	2.14006e-05	150358292	0.000136086	2580738	2.2865e-06	16413692	1.28801e-05	24510082	2.02333e-05	18459764	3.44113e-05	37505293	3.28926e-05	59068843	4.90238e-05	18375933	3.03875e-05	2851391	4.93894e-06	19578528	1.86771e-05	12753274	1.02458e-05	90680126	7.43384e-05	126471630	9.78494e-05
A0A8I3MPT1	CIAPIN1	71336375	6.54137e-05	679866253	0.000639756	72927943	6.60053e-05	706629420	0.000626064	744783048	0.000584445	66598829	5.49779e-05		0	243099860	0.000213202	208122278	0.00017273		0		0	47035274	4.48697e-05	58161996	4.67264e-05	559795860	0.000458914	542500277	0.000419725
A0A8I3MPT8	EMC8	58090734	5.32678e-05	436116	4.10386e-07	6383796	5.77782e-06	35890024	3.17981e-05	75427328	5.91892e-05	76687955	6.33066e-05	11168385	2.08192e-05	42251492	3.70551e-05	60539139	5.02441e-05	121071048	0.00020021	15325836	2.65461e-05	20468768	1.95263e-05	60983310	4.8993e-05	38824728	3.1828e-05	56878264	4.4006e-05
A0A8I3MPU0	BUD23	10856451	9.9551e-06	39222286	3.69083e-05	34242168	3.09918e-05	17365453	1.53855e-05	38872734	3.05042e-05	39373821	3.25034e-05	11606263	2.16355e-05	56596554	4.96359e-05	32034270	2.65867e-05	23920648	3.95565e-05	13640797	2.36274e-05	68937579	6.57635e-05	5637819	4.52933e-06	67769625	5.55567e-05	77847351	6.02295e-05
A0A8I3MPU5	BLVRB	26564124	2.43587e-05	19383738	1.82402e-05	363380202	0.000328887	90538734	8.0216e-05	31036222	2.43547e-05	15716258	1.29739e-05		0	7190486	6.30615e-06	7700134	6.39068e-06		0		0	62797881	5.99065e-05	9985948	8.02254e-06	90562234	7.42418e-05	86628812	6.70236e-05
A0A8I3MPX0	AFG3L2	113570574	0.000104141	1081384590	0.00101759	132501258	0.000119924	111980100	9.92128e-05	1443971045	0.00113311	1233068256	0.00101791	242801010	0.000452611	955131000	0.000837663	932705466	0.000774093	255562900	0.000422613	274285957	0.000475095	65718613	6.26928e-05	921077164	0.000739978	1065292182	0.000873313	92904756	7.18792e-05
A0A8I3MPX3	ARF6	192880476	0.000176867	208543110	0.00019624	208642968	0.000188838	19967922	1.76913e-05	217028097	0.000170306	202348368	0.00016704	262884123	0.000490048	297191720	0.000260641	33087197	2.74605e-05	414438804	0.000685339	308996973	0.000535218	203126496	0.000193774	25765182	2.06993e-05	32704144	2.68105e-05	304165708	0.000235329
A0A8I3MPX7	FRMD6	81050207	7.43211e-05	81013998	7.62344e-05	79252536	7.17296e-05	87056832	7.71311e-05	101861067	7.99323e-05	12123076	1.00077e-05	1390034	2.59119e-06	124683251	0.000109349	9339456	7.75123e-06		0		0	774396	7.38741e-07	101090157	8.12141e-05	83249298	6.82467e-05	89446686	6.92037e-05
A0A8I3MPY5	SNX6	8179024	7.49997e-06	798289464	0.000751193	81602655	7.38566e-05	876006128	0.000776129	795849084	0.000624517	881677376	0.000727832		0	806154192	0.000707008	95098799	7.89267e-05		0		0	471910875	0.000450183	5962224	4.78995e-06	590932740	0.000484439	6664782	5.15645e-06
A0A8I3MPY9	PRMT5	212465946	0.000194826	1721407744	0.00161985	219332526	0.000198513	166002570	0.000147076	216541920	0.000169924	1675849375	0.00138343	738134505	0.00137597	258854706	0.000227019	240379686	0.000199502	96740072	0.000159975	76427232	0.000132381	2071150320	0.00197579	258212768	0.000207444	264896170	0.000217159	248568642	0.000192314
A0A8I3MQ00	DDX19A	607410120	0.00055698	46021053	4.33059e-05	588302611	0.000532459	61873395	5.4819e-05	775409655	0.000608478	684179760	0.000564796	29907514	5.57513e-05	98465024	8.63551e-05	104395456	8.66424e-05	30454342	5.0361e-05	27332316	4.73427e-05	58281048	5.55977e-05	110574816	8.88339e-05	11439184	9.3777e-06	114292144	8.84263e-05
A0A8I3MQ08	ARHGAP21	27841670	2.55301e-05	23243576	2.18723e-05	374135230	0.000338621	49426890	4.37915e-05	282832810	0.000221944	23367428	1.929e-05		0	51274728	4.49686e-05	443928396	0.000368436		0		0	34658596	3.30628e-05	448749402	0.000360518	57820062	4.74002e-05	54193464	4.19288e-05
A0A8I3MQ14	RSPRY1	4265328	3.9112e-06	9053853	8.5197e-06	53200386	4.81504e-05	10110977	8.95818e-06	5585154	4.38277e-06	11082268	9.14851e-06		0		0		0	10438898	1.72624e-05		0	47269194	4.50928e-05	3512295	2.82172e-06	8664407	7.10297e-06	8529867	6.59945e-06
A0A8I3MQ17	TARDBP	108324788	9.93312e-05	107043079	0.000100728	109620576	9.92149e-05	122682755	0.000108695	115720657	9.08081e-05	119750631	9.88552e-05	53841978	0.000100368	116352496	0.000102043	89046156	7.39033e-05	14260010	2.35812e-05	20126030	3.48606e-05	37169793	3.54584e-05	110648759	8.88933e-05	111854691	9.16971e-05	107269942	8.29933e-05
A0A8I3MQ20	SDHD	44690812	4.09804e-05	8576596	8.0706e-06	50469207	4.56785e-05	4178177	3.70181e-06	90181569	7.07671e-05	8647584	7.13865e-06	49014657	9.13693e-05	39961305	3.50466e-05	4648004	3.85758e-06	61153944	0.000101128	651219	1.12799e-06	9560166	9.11999e-06	72788	5.84767e-08	74167484	6.08016e-05	7018858	5.4304e-06
A0A8I3MQ22	DGKA	119024977	0.000109143	130836305	0.000123117	1220105518	0.00110429	1398763515	0.00123928	104370266	8.19013e-05	1394956555	0.00115155	235393710	0.000438803	1481728872	0.0012995	168704701	0.000140015	326012093	0.000539112	248697296	0.000430772	1502138	1.43298e-06	134195424	0.00010781	1437373872	0.00117834	1300437534	0.00100613
A0A8I3MQ24	VPS26A	127113196	0.00011656	1261584792	0.00118715	127543559	0.000115437	1117674250	0.000990244	10732631	8.42209e-06	1126563958	0.000929988	108261780	0.000201813	141763524	0.000124329	158511015	0.000131555	84609027	0.000139914	64446448	0.000111629	122159687	0.000116535	116392367	9.35077e-05	115473358	9.46636e-05	1063247340	0.00082262
A0A8I3MQ25	LOC479795	81098928	7.43658e-05	814811328	0.00076674	860095404	0.000778452	86102796	7.62859e-05	986243790	0.000773924	866449116	0.000715261	198302145	0.000369659	1226300736	0.00107548	98865480	8.20528e-05	230018256	0.000380371	224021196	0.000388031	1044046710	0.000995976	110304596	8.86169e-05	1144090752	0.000937911	1184029728	0.000916068
A0A8I3MQ46	BUD31	38268224	3.5091e-05	58122868	5.46938e-05	38225532	3.4597e-05	34901300	3.09221e-05	60550125	4.75148e-05	39648210	3.27299e-05	5611597	1.04607e-05	92748780	8.13419e-05	56956965	4.72711e-05	17920672	2.96346e-05	79224478	0.000137226	68500205	6.53463e-05	67218865	5.40025e-05	103688322	8.50024e-05	105729084	8.18012e-05
A0A8I3MQ51	DDX24	41156469	3.77395e-05	8407746	7.91171e-06	17754396	1.60691e-05	366264	3.24505e-07	48128332	3.77672e-05	4390076	3.62405e-06	9548752	1.78e-05	69440444	6.09002e-05	71392910	5.92521e-05	2477479	4.0969e-06		0	494869180	0.000472084	4575052	3.67552e-06	64203684	5.26334e-05	74920885	5.79653e-05
A0A8I3MQ54	PGD	533059743	0.000488803	477145396	0.000448995	645646210	0.000584359	4839781125	0.00428798	609761320	0.000478491	535314752	0.000441907	581798900	0.00108454	3968776500	0.00348067	373611650	0.000310077	633863692	0.00104819	730550184	0.0012654	24155252	2.30431e-05	354958649	0.000285168	377764398	0.000309687	337715629	0.000261286
A0A8I3MQ57	ELOB	57279582	5.2524e-05	387137580	0.000364298	73871105	6.6859e-05	5765921	5.10853e-06	700988148	0.000550078	60483942	4.993e-05		0	59118888	5.18481e-05	67433472	5.5966e-05		0		0	42897071	4.0922e-05	442408778	0.000355424	46705848	3.82889e-05	51004919	3.94618e-05
A0A8I3MQ61	TIMM8B	10447657	9.58025e-06	7472661	7.03179e-06	18341875	1.66008e-05	10951156	9.70257e-06	10581057	8.30315e-06	11842912	9.77643e-06	8402309	1.56629e-05	45744146	4.01182e-05	39843455	3.30678e-05	931155	1.53981e-06	11656045	2.01896e-05	74983237	7.15308e-05	73265093	5.88599e-05	57152676	4.68531e-05	73915093	5.71871e-05
A0A8I3MQ69	PDAP1	24170457	2.21637e-05	3421832	3.21995e-06	35438356	3.20744e-05	39491624	3.4989e-05	46921975	3.68205e-05	38730485	3.19723e-05		0	275956330	0.000242017	21211910	1.76047e-05		0		0	452339180	0.000431512	48899724	3.92852e-05	44806145	3.67315e-05	50081292	3.87472e-05
A0A8I3MQ74	PRKD2	23138010	2.1217e-05	37679386	3.54564e-05	29866886	2.70318e-05	42816648	3.79349e-05	24044292	1.8868e-05	27651806	2.28268e-05		0	18629014	1.63379e-05	22296604	1.85049e-05		0		0	54956406	5.24261e-05	145254990	0.000116695	138186768	0.000113284	145250292	0.000112378
A0A8I3MQ87	TBCE	501314224	0.000459693	732856688	0.00068962	47045922	4.25801e-05	545497260	0.000483303	455311845	0.000357292	500851862	0.000413458	12093991	2.25447e-05	694273305	0.000608887	64583386	5.36006e-05	35140560	5.81104e-05	72991704	0.00012643	753209760	0.00071853	582739744	0.000468163	58062975	4.75993e-05	651108992	0.000503754
A0A8I3MQ89	STXBP1		0		0		0		0	4709352	3.69552e-06		0		0		0		0		0		0	23222764	2.21535e-05	11462168	9.20851e-06	11591804	9.50282e-06	940413	7.27585e-07
A0A8I3MQ97	VRK1	73818010	6.76893e-05	110199080	0.000103698	51007563	4.61657e-05	108787842	9.63845e-05	8903376	6.98664e-06	84241815	6.95423e-05		0	5705255	5.00359e-06	56222508	4.66615e-05		0		0	44274434	4.22359e-05	1081213	8.68628e-07	78858010	6.46468e-05	107572395	8.32273e-05
A0A8I3MQA2	RNPS1	122132532	0.000111993	98175336	9.23833e-05	138567590	0.000125414	62523945	5.53953e-05	233404782	0.000183157	102012160	8.42119e-05		0	28893690	2.53402e-05	248256485	0.000206039	525571	8.69114e-07	20369519	3.52824e-05	105871935	0.000100997	308742162	0.000248038	28535015	2.33927e-05	20386545	1.57728e-05
A0A8I3MQC1	WDR70	19990986	1.83313e-05	20493378	1.92843e-05	188475528	0.000170585	4206612	3.727e-06	44900364	3.52341e-05	20377462	1.68218e-05		0	53848974	4.72263e-05	35544124	2.94996e-05		0		0	19223486	1.83384e-05	65756184	5.28274e-05	69383724	5.68799e-05	673296435	0.000520921
A0A8I3MQD1	GGPS1		0	43163853	4.06173e-05		0		0		0		0		0		0		0		0		0		0		0		0		0
A0A8I3MQD6	LAMC2	1014949442	0.000930684	923197750	0.000868732	1203481548	0.00108924	541078425	0.000479388	642871758	0.000504473	638767976	0.000527308	346823784	0.000646522	322355879	0.00028271	111603036	9.26243e-05	427445960	0.000706849	396074560	0.000686047	174603107	0.000166564	1708405466	0.0013725	206291382	0.000169115	223309504	0.000172772
A0A8I3MQE8	TFB2M	11899292	1.09114e-05	11418694	1.0745e-05	48422505	4.3826e-05	53694067	4.75722e-05	10439607	8.19215e-06	9039478	7.46217e-06		0	9157772	8.03149e-06	11774417	9.77211e-06	6179289	1.02184e-05	6351058	1.10008e-05	7814218	7.45443e-06	5856832	4.70528e-06	4747622	3.89204e-06	7501374	5.80371e-06
A0A8I3MQF0	DICER1	41367825	3.79333e-05	47767330	4.49492e-05	43271720	3.91642e-05	59163360	5.24179e-05	60430470	4.74209e-05	52048052	4.29661e-05	10289106	1.91801e-05	39248432	3.44214e-05	39544616	3.28198e-05	12104667	2.0017e-05		0	42431120	4.04775e-05	47982015	3.85479e-05	44486260	3.64693e-05	44950215	3.47774e-05
A0A8I3MQF3	MRPL22	203063058	0.000186204	185465229	0.000174523	24012666	2.17333e-05	2987514	2.6469e-06	37363593	2.93199e-05	204112089	0.000168496	37183827	6.93152e-05	146762070	0.000128712	229364864	0.00019036	48853900	8.07876e-05	44864368	7.77103e-05	1415674	1.35049e-06	37955068	3.04925e-05	41458396	3.39871e-05	3075831	2.37973e-06
A0A8I3MQG0	SF3B3	1976153984	0.00181209	214415299	0.000201765	1444604112	0.00130748	232995845	0.000206431	313780160	0.000246229	230693331	0.000190439	806350472	0.00150314	2884711068	0.00252993	361671308	0.000300167	1140789708	0.00188647	797725678	0.00138175	234524433	0.000223726	326794416	0.000262541	396014262	0.000324648	36845088	2.85066e-05
A0A8I3MQG2	MCM7	1310995440	0.00120215	229719136	0.000216166	115697010	0.000104715	1855621888	0.00164405	2439290794	0.00191416	1886528550	0.00155735	48063066	8.95954e-05	37884891	3.32256e-05	298033989	0.000247352	65993355	0.00010913	3045132	5.27452e-06	260164014	0.000248185	281406060	0.000226077	3308103396	0.00271194	3609164608	0.00279236
A0A8I3MQG4	TMX1	161440392	0.000148037	162142848	0.000152577	136823916	0.000123836	16198160	1.43513e-05	1156736808	0.000907713	126496190	0.000104424	492410842	0.000917914	160542184	0.000140798	135336456	0.000112322	72987480	0.000120696	6170000	1.06872e-05	196271296	0.000187235	105238991	8.45472e-05	132508838	0.000108629	117828420	9.11623e-05
A0A8I3MQG5	PIGO	8497255	7.79178e-06	8975792	8.44624e-06	8835882	7.99714e-06	9223065	8.17151e-06	9868321	7.74385e-06	9421548	7.77757e-06		0	10435658	9.15221e-06	88286875	7.32732e-05	8874719	1.46757e-05		0	10217568	9.74713e-06	11497826	9.23716e-06	10483863	8.59454e-06	9432972	7.29817e-06
A0A8I3MQH1	NAA35	100111395	9.17997e-05		0		0		0	32614316	2.55931e-05		0	7861153	1.46541e-05	32632588	2.86192e-05	33638762	2.79183e-05	5595934	9.25375e-06	17770128	3.07799e-05	12283944	1.17184e-05	50915723	4.09048e-05	863663	7.0802e-07	47473735	3.67298e-05
A0A8I3MQH9	JAK1	27598296	2.5307e-05	234814512	0.000220961	27461151	2.48544e-05	56296345	4.98778e-05	4572870	3.58842e-06	60021690	4.95484e-05	1111758	2.07245e-06	43926312	3.8524e-05	55415184	4.59915e-05	12734376	2.10583e-05	3432985	5.94633e-06	40774780	3.88974e-05	95573844	7.67824e-05	98856084	8.1041e-05	91508844	7.07992e-05
A0A8I3MQI5	PPP2R5A	94082532	8.62714e-05	70580	6.6416e-08	10052616	9.09838e-06	79270345	7.02324e-05	107747115	8.45512e-05	157281222	0.000129837	26241092	4.89166e-05	66905595	5.86771e-05	78743285	6.53525e-05	33820596	5.59277e-05	1015096	1.75826e-06	44942655	4.28734e-05	95258471	7.65291e-05	90399519	7.41084e-05	96631101	7.47622e-05
A0A8I3MQJ0	GEMIN5	628392260	0.000576221	60709248	5.71276e-05	65537897	5.93168e-05	709497474	0.000628605	81499649	6.39543e-05	767680522	0.000633727	5101775	9.51033e-06	606990304	0.000532339	476098022	0.000395135	15107590	2.49828e-05	8378603	1.45127e-05	579856212	0.000553158	705326349	0.000566647	60704994	4.97652e-05	778715616	0.000602482
A0A8I3MQJ7	AK1	154472690	0.000141648	126114520	0.000118674	193860359	0.000175458	121859331	0.000107966	205836924	0.000161524	154654896	0.000127669		0	754552	6.61752e-07	135148380	0.000112166		0		0	21670134	2.06724e-05	570501872	0.000458332	743458995	0.000609479	46796967	3.62062e-05
A0A8I3MQK7	SLC36A1	30909572	2.83433e-05	33512375	3.15352e-05	40913984	3.70303e-05	3073613	2.72318e-06	31072416	2.43831e-05	42478863	3.50667e-05	1584908	2.95446e-06	4457854	3.9096e-06	10576597	8.77799e-06	14440322	2.38793e-05	14106527	2.44341e-05	10815218	1.03173e-05	12377306	9.94372e-06	11433342	9.37291e-06	12059064	9.32994e-06
A0A8I3MQL1	UBR2	11795967	1.08166e-05	17197406	1.61828e-05	34656188	3.13665e-05	12681086	1.12353e-05	4772786	3.74529e-06		0		0		0		0		0		0		0		0		0	78330166	6.0603e-05
A0A8I3MQL5	KLHDC4	55766225	5.11363e-05	69062188	6.49877e-05	40881678	3.7001e-05	29303044	2.59621e-05	72497010	5.68897e-05	44102810	3.64072e-05	36839403	6.86731e-05	122013740	0.000107008	11385642	9.44945e-06	150005146	0.000248057	29653676	5.13636e-05	90916408	8.67304e-05	62718198	5.03867e-05	100334850	8.22533e-05	103591230	8.01472e-05
A0A8I3MQM8	PSAP	199533949	0.000182968	172294725	0.00016213	2446334324	0.00221412	191210350	0.00016941	2347672525	0.00184226	192510837	0.000158919	808308060	0.00150678	951516100	0.000834492	177915738	0.00014766	76594104	0.00012666	669251552	0.00115922	547889769	0.000522664	129060295	0.000103685	126394209	0.000103616	1093429736	0.000845972
A0A8I3MQR0	PLD2	129295850	0.000118561	156856406	0.000147602	202029579	0.000182852	1929970	1.70993e-06	3391432	2.66132e-06	46367696	3.82769e-05	17637210	3.28779e-05	78997368	6.92817e-05	80704928	6.69806e-05	206703475	0.000341817	190916425	0.000330689	89148635	8.5044e-05	87028075	6.99169e-05	8737090	7.16256e-06	99486340	7.69713e-05
A0A8I3MQR7	DDX10	57482363	5.27099e-05		0	65366113	5.91613e-05		0	6352519	4.98494e-06	8725357	7.20286e-06		0	4447018	3.90009e-06	6545805	5.43265e-06		0		0		0	66961226	5.37955e-05	8231271	6.74789e-06	8545035	6.61118e-06
A0A8I3MQS7	MPZL1	19128750	1.75406e-05	38416821	3.61503e-05	336789	3.0482e-07	33745758	2.98983e-05	56767161	4.45462e-05	48127404	3.97296e-05	35878832	6.68825e-05	62341002	5.46739e-05	28797868	2.39006e-05	23679691	3.91581e-05	34981035	6.05912e-05	36935169	3.52346e-05	45366918	3.6447e-05	56348349	4.61937e-05	6360912	4.92135e-06
A0A8I3MQV1	SLC30A1	161651556	0.000148231	143754678	0.000135274	14753232	1.33528e-05	99456656	8.81172e-05	14646821	1.14936e-05	118599815	9.79052e-05	74752140	0.000139347	133457079	0.000117044	133721413	0.000110981	120975792	0.000200052	11733799	2.03243e-05	15817590	1.50893e-05	97145610	7.80451e-05	117761735	9.65396e-05	9069390	7.01687e-06
A0A8I3MQW4	COG7	184239513	0.000168943	20536720	1.93251e-05	22419552	2.02914e-05	26750976	2.3701e-05	20034912	1.57218e-05	306240571	0.000252804	81047421	0.000151082	221575046	0.000194324	23724085	1.96897e-05	8982588	1.48541e-05	79177998	0.000137145	165688695	0.00015806	226383377	0.000181873	256800479	0.000210522	217510733	0.000168285
A0A8I3MQW7	OGFOD1	117403206	0.000107656	166347195	0.000156533	135983134	0.000123075	120352278	0.00010663	118414044	9.29217e-05	131701024	0.00010872		0	69403208	6.08675e-05	32983176	2.73742e-05		0		0	89204364	8.50972e-05	58106940	4.66821e-05	73330494	6.01154e-05	82809504	6.40686e-05
A0A8I3MQX2	HIP1	137561992	0.000126141	130624312	0.000122918	150307072	0.000136039	125768096	0.000111429	120992928	9.49454e-05	122802148	0.000101374		0	77905254	6.8324e-05	83804648	6.95532e-05		0	10508314	1.82016e-05	510541675	0.000487035	48674668	3.91044e-05	32825385	2.69098e-05	483157892	0.000373813
A0A8I3MQX6	ZC3H18	2575947	2.36208e-06	26978094	2.53865e-05	20426517	1.84875e-05	78146755	6.92369e-05	75523490	5.92647e-05	686838525	0.000566991		0	24802821	2.17524e-05	59740700	4.95814e-05		0		0	34460128	3.28735e-05	107551885	8.64054e-05	110115940	9.02717e-05	127523145	9.8663e-05
A0A8I3MQX7	PDPK1	40745946	3.7363e-05	14646497	1.37824e-05	11416822	1.03331e-05	34540692	3.06026e-05	46189581	3.62458e-05	41827314	3.45288e-05		0	48702430	4.27127e-05	24483822	2.03202e-05		0		0	1976850	1.88583e-06	42075730	3.38029e-05	536328	4.39675e-07	65028006	5.03113e-05
A0A8I3MQX8	MED29		0	32362253	3.0453e-05	4454382	4.03155e-06	23268054	2.06152e-05	31361472	2.46099e-05	25686921	2.12048e-05		0		0		0		0		0		0	14762797	1.18602e-05	2395213	1.96357e-06		0
A0A8I3MQY3	CCDC93	15285447	1.40164e-05	34075746	3.20654e-05	33266546	3.01088e-05	16825887	1.49075e-05	23595894	1.85161e-05	32520746	2.68462e-05		0	16826312	1.47569e-05	35966430	2.98501e-05		0		0	29520984	2.81618e-05	24017192	1.9295e-05	22903432	1.8776e-05	26490016	2.0495e-05
A0A8I3MQY4	EFL1	102823539	9.42867e-05	13752088	1.29408e-05	112357158	0.000101692	108780822	9.63783e-05	164488790	0.000129077	185594382	0.00015321		0	85704857	7.51643e-05	111015272	9.21365e-05	25246922	4.17497e-05	2921531	5.06043e-06	84052668	8.01827e-05	129686550	0.000104188	151286976	0.000124023	150961476	0.000116797
A0A8I3MQZ0	MRPL46	22002724	2.0176e-05	69930522	6.58048e-05	181488750	0.000164261	1897424	1.68109e-06	30823432	2.41877e-05	24354968	2.01052e-05	19653918	3.66373e-05	3328474	2.91912e-06	31226384	2.59162e-05	19122054	3.16213e-05	35354824	6.12386e-05	42516733	4.05592e-05	32010958	2.57171e-05	38244562	3.13524e-05	29348238	2.27063e-05
A0A8I3MQZ5	ATXN2L	43398868	3.97957e-05	47663816	4.48518e-05	60101934	5.43968e-05	33220446	2.94328e-05	37656856	2.955e-05	4090692	3.3769e-06		0	21614412	1.89561e-05	2455910	2.03827e-06		0		0	27264514	2.60092e-05	32124914	2.58086e-05	247287090	0.000202723	29639226	2.29315e-05
A0A8I3MR02	HOOK1	17500402	1.60474e-05	24813412	2.33495e-05		0	1720309	1.52417e-06	22835037	1.79191e-05		0		0		0		0		0		0		0		0	10442651	8.56076e-06	9655342	7.47021e-06
A0A8I3MR05	CRYAB	197860579	0.000181433	12806297	1.20508e-05	32234195	2.91744e-05	630885185	0.000558955	63338254	4.97027e-05	90876051	7.5019e-05		0	388346070	0.000340585	15445218	1.28187e-05		0		0	283357420	0.000270311	172472340	0.000138561	11023104	9.0366e-06	81006417	6.26736e-05
A0A8I3MR06	ATXN2L	58731728	5.38556e-05	715699609	0.000673475	671531671	0.000607787	501124155	0.000443989	6957078	5.45935e-06	606487614	0.000500661		0	985921495	0.000864666	73880249	6.13165e-05		0		0	55359888	5.2811e-05	69139340	5.55454e-05	77268040	6.33434e-05	78707349	6.08948e-05
A0A8I3MR17			0	47036533	4.42615e-05	7098057	6.42428e-06	7641706	6.77044e-06	13835391	1.08569e-05	11007199	9.08654e-06	20232045	3.7715e-05	79855854	7.00347e-05	113220625	9.39668e-05	1924495	3.18245e-06	11449963	1.98327e-05	45561724	4.3464e-05	16698904	1.34156e-05	20945133	1.71706e-05	22920188	1.7733e-05
A0A8I3MR28	NSL1		0		0		0	4053057	3.59095e-06	6613857	5.19002e-06		0		0	61061133	5.35514e-05		0		0		0		0	11457687	9.20491e-06	9001802	7.37957e-06	14124731	1.09281e-05
A0A8I3MR30	PLPP6	45504723	4.17267e-05	55976582	5.26741e-05	20930705	1.89439e-05	3050151	2.70239e-06	35923016	2.81895e-05	46134477	3.80844e-05	21880209	4.07874e-05	38211246	3.35118e-05	39959992	3.31646e-05	2925532	4.83783e-06	28756174	4.9809e-05	25259754	2.40967e-05	16390262	1.31677e-05	23309273	1.91087e-05	2726459	2.10943e-06
A0A8I3MR36	PIGK	109092064	0.000100035	106819278	0.000100517	96621438	8.74497e-05	1200372	1.06351e-06	122501228	9.6129e-05	100515504	8.29764e-05	37339674	6.96057e-05	86401419	7.57752e-05	103880226	8.62148e-05	47022508	7.77591e-05	47389136	8.20834e-05	7065015	6.73973e-06	108816392	8.74213e-05	111166264	9.11327e-05	100612556	7.78426e-05
A0A8I3MR53	WASL	108026136	9.90574e-05	53795940	5.06221e-05	9489669	8.58887e-06	92609442	8.20507e-05	69494664	5.45337e-05	108832633	8.98423e-05		0	67401852	5.91123e-05	77665674	6.44582e-05		0		0	106032059	0.00010115	76607215	6.15449e-05	97553712	7.99733e-05	97222325	7.52196e-05
A0A8I3MR56	TCP1	2561879936	0.00234918	26315828	2.47633e-05	305664156	0.000276649	2277768900	0.00201807	324690822	0.000254791	2520352512	0.00208057	557508408	0.00103926	3304613606	0.00289819	332459435	0.000275923	669630312	0.00110734	546206700	0.000946093	298535097	0.00028479	324649629	0.000260818	3419776644	0.00280349	3466480050	0.00268197
A0A8I3MR62	USP33	52097017	4.77717e-05		0		0		0	4207537	3.30173e-06		0		0		0		0		0		0		0		0		0		0
A0A8I3MR75	KCNK1	11090691	1.01699e-05	11727847	1.10359e-05	14136513	1.27946e-05	5867365	5.1984e-06	9564854	7.50572e-06	74856035	6.17943e-05	56631328	0.000105568	19314898	1.69394e-05	21001639	1.74302e-05	45611492	7.54257e-05	2942821	5.0973e-06	2667468	2.54465e-06	3422304	2.74942e-06	27740022	2.27409e-05	11968323	9.25973e-06
A0A8I3MR78	HSP90AA1	1401582028	0.00128522	1275525936	0.00120027	1544949432	0.0013983	1396284312	0.00123709	2105862910	0.00165251	1531709196	0.00126444	385465048	0.000718554	1714059116	0.00150325	1994117895	0.00165501	4598106756	0.00760369	3969916594	0.00687635	1366540800	0.00130362	201645192	0.000161998	2315923704	0.00189857	195122592	0.000150964
A0A8I3MR79	TTC19	31073552	2.84937e-05	5804132	5.4617e-06	41400894	3.7471e-05	133298066	0.0001181	122300850	9.59717e-05	5706162	4.71049e-06	10317813	1.92337e-05	21198718	1.85916e-05	21650892	1.7969e-05	11924499	1.9719e-05	7955518	1.37799e-05	66240327	6.31905e-05	115784	9.30189e-08	154114512	0.000126341	126026006	9.75047e-05
A0A8I3MR85	ERO1A	564302624	0.000517452	47446240	4.4647e-05	598584459	0.000541764	434071145	0.000384581	528941672	0.00041507	491597536	0.000405818	76724025	0.000143023	3028477572	0.00265602	450500993	0.000373891	90242235	0.00014923	1122471825	0.00194425	292207116	0.000278753	246835675	0.000198304	302399340	0.000247903	266560320	0.000206234
A0A8I3MR86		10807114	9.90986e-06	10459513	9.84243e-06	8365247	7.57118e-06	8463738	7.49875e-06	56277837	4.41623e-05	635464	5.24581e-07		0	5459612	4.78815e-06	57377036	4.76197e-05		0		0	38069226	3.63164e-05	81553794	6.55189e-05	7206161	5.90752e-06	12129861	9.38471e-06
A0A8I3MR89	PSMC4	168598617	0.000154601	19103342	1.79763e-05	177507924	0.000160658	1778014592	0.0015753	1662909300	0.00130492	173540675	0.000143259	859125375	0.00160151	1308595008	0.00114766	1445217246	0.00119945	1210336500	0.00200148	49262544	8.53284e-05	1209193320	0.00115352	1377831436	0.00110693	1434655908	0.00117611	138272652	0.00010698
A0A8I3MR93	MED23	153113968	0.000140402	24735810	2.32765e-05	241174180	0.000218281	2859352	2.53335e-06	180278016	0.000141467	264765564	0.000218566	73036352	0.000136149	105791706	9.27807e-05	97594812	8.09982e-05	51949996	8.59075e-05	83015094	0.000143792	282253888	0.000269258	396885834	0.000318851	356374368	0.000292151	366929406	0.000283888
A0A8I3MRB0	CGREF1	31817684	2.9176e-05	25098242	2.36175e-05	3120950	2.8247e-06	34312128	3.04001e-05	24436944	1.91761e-05	31522118	2.60218e-05		0	36832754	3.23028e-05	38608816	3.20432e-05		0		0		0	26724702	2.14702e-05	8593910	7.04518e-06	78916270	6.10565e-05
A0A8I3MRB3	LOC612644	96575832	8.85577e-05	85482096	8.04389e-05	14916888	1.35009e-05	75213509	6.66381e-05	949904	7.45407e-07	93103486	7.68577e-05	14763512	2.7521e-05	97434688	8.54515e-05	140462588	0.000116576	139064270	0.000229965	96895664	0.000167834	263117176	0.000251003	35211296	2.82882e-05	28279181	2.31829e-05	246247694	0.000190519
A0A8I3MRB6	MVD	2154828	1.97593e-06	171102030	0.000161007	183011323	0.000165639	187329730	0.000165972	215058525	0.00016876	192829590	0.000159182		0	18519070	1.62415e-05	183180501	0.00015203		0		0	169577208	0.000161769	286084344	0.000229835	259214256	0.000212501	250192162	0.00019357
A0A8I3MRC0	PTGR1	427631358	0.000392128	327800138	0.000308461	46228950	4.18407e-05	366803680	0.000324983	471986985	0.000370377	398838475	0.000329245	280729746	0.000523315	905351475	0.000794005	690873846	0.000573387	336959040	0.000557215	303147213	0.000525086	3117604608	0.00297406	532118484	0.000427495	505113552	0.000414086	458890596	0.000355038
A0A8I3MRC4	RBM34	24453669	2.24234e-05	29690577	2.79389e-05	117525375	0.000106369	31473996	2.78855e-05	36921808	2.89732e-05	36784515	3.03659e-05		0	13209638	1.1585e-05	98210810	8.15095e-05		0		0	10614918	1.01262e-05	36375212	2.92232e-05	33919288	2.78066e-05	38966612	3.0148e-05
A0A8I3MRD2	TMEM160	12029301	1.10306e-05	8309419	7.81919e-06	15485913	1.40159e-05	12741629	1.12889e-05	3836175	3.01032e-06	1241101	1.02454e-06	55470956	0.000103405	27181322	2.38384e-05	31254727	2.59397e-05	67527268	0.000111667	5852254	1.01368e-05	1753446	1.67271e-06	23388135	1.87896e-05	23487775	1.9255e-05	28456744	2.20166e-05
A0A8I3MRD6	NDUFA2	2920561	2.67808e-06		0	36618523	3.31425e-05		0		0	3860352	3.18675e-06		0	12049384	1.05675e-05	15334752	1.2727e-05		0		0		0		0	7348829	6.02448e-06	8120101	6.28241e-06
A0A8I3MRD7	TM9SF1	153769725	0.000141003	157299079	0.000148019	154757000	0.000140067	16357054	1.44921e-05	256058890	0.000200934	196954960	0.000162588	26229393	4.88948e-05	15145803	1.32831e-05	223049844	0.000185119	30045717	4.96853e-05	201920751	0.00034975	109461630	0.000104422	201953280	0.000162246	23092450	1.89309e-05	18053910	1.39681e-05
A0A8I3MRE6	S100A16	162220064	0.000148752	132307288	0.000124502	205537336	0.000186027	159316552	0.000141152	221923728	0.000174148	24711156	2.03993e-05	119464752	0.000222697	182690748	0.000160222	207881172	0.00017253	119699608	0.000197942	153252360	0.000265451	39760728	3.79301e-05	776148606	0.000623545	702962688	0.00057628	83580948	6.46655e-05
A0A8I3MRE7	CYBA	5465034	5.0113e-06		0		0	15168372	1.3439e-05	9805897	7.69487e-06	112832705	9.31444e-05		0	46720093	4.09741e-05	5521538	4.58257e-06		0		0	8763753	8.36025e-06	79270903	6.36849e-05	56219077	4.60877e-05	892379	6.90422e-07
A0A8I3MRF9	CHST4	23739168	2.17682e-05	17228508	1.62121e-05	23695896	2.14466e-05	22222548	1.96889e-05	63916839	5.01567e-05	34492932	2.84742e-05	7299568	1.36073e-05	9780498	8.57763e-06	37438594	3.10719e-05	53232426	8.80282e-05	50872101	8.81163e-05	44643213	4.25877e-05	13355014	1.07292e-05	26180316	2.14623e-05	227306148	0.000175864
A0A8I3MRG2	PADI1	82802208	7.59276e-05	709873527	0.000667993	101563452	9.19226e-05	782236740	0.000693051	717857904	0.000563316	108504326	8.95713e-05	117377936	0.000218807	203868936	0.000178796	38786358	3.21905e-05	208093746	0.000344116	141820420	0.000245649	29039904	2.77028e-05	597493962	0.000480017	507565905	0.000416096	490042968	0.00037914
A0A8I3MRG3		53642992	4.91893e-05	85002416	7.99875e-05	52667752	4.76683e-05	60128928	5.32734e-05	109581250	8.59904e-05	57051556	4.70966e-05	19391684	3.61485e-05	64320336	5.64098e-05	41233764	3.42217e-05	18186644	3.00745e-05	105049125	0.000181957	39185212	3.7381e-05		0	3575394	2.93106e-06	4790526	3.70637e-06
A0A8I3MRH4	ZNF622	97487110	8.93933e-05	91027830	8.56574e-05	102098390	9.24068e-05	87431415	7.7463e-05	98733588	7.74781e-05	124306254	0.000102616		0	74401775	6.52514e-05	72402096	6.00897e-05		0		0	76875275	7.33358e-05	63027540	5.06353e-05	65405586	5.36187e-05	6639070	5.13656e-06
A0A8I3MRH6	TSEN15	4428168	4.06052e-06	9544397	8.9813e-06	39238357	3.55137e-05	31142766	2.75921e-05	29930205	2.34868e-05	3621587	2.98965e-06		0		0		0		0		0	25191643	2.40318e-05	2367278	1.90183e-06	19247582	1.57789e-05	28149622	2.1779e-05
A0A8I3MRI3	MBOAT7	310667968	0.000284875	36833748	3.46607e-05	341863096	0.000309412	31780458	2.8157e-05	299872128	0.000235315	277985449	0.000229479	9152716	1.70618e-05	149667798	0.000131261	27088336	2.24818e-05	16469080	2.72342e-05	6991704	1.21104e-05	169307615	0.000161512	227332528	0.000182635	181366104	0.000148682	201741032	0.000156084
A0A8I3MRI8	MAN2A1	40165088	3.68304e-05	405375932	0.00038146	402950592	0.000364701	428139840	0.000379326	408800805	0.000320794	344441048	0.000284339	128147216	0.000238882	204800583	0.000179613	24724856	2.05203e-05	180321440	0.00029819	162829404	0.000282039	20979046	2.00131e-05	252296192	0.000202691	21315392	1.74741e-05	25724205	1.99025e-05
A0A8I3MRJ4	CNOT8		0		0		0		0	1724710	1.35341e-06	13042003	1.07663e-05		0	25758876	2.25909e-05	11873967	9.85473e-06		0		0	9497156	9.05989e-06	233872090	0.000187889	27318468	2.23953e-05	23425094	1.81237e-05
A0A8I3MRK6	YJU2		0		0	20110422	1.82015e-05		0	25376871	1.99137e-05		0	18108977	3.37573e-05		0		0	20355914	3.36617e-05		0		0		0	2261077	1.8536e-06		0
A0A8I3MRN5	EXD2	123114240	0.000112893	77784786	7.31957e-05	88883500	8.04463e-05	100379181	8.89345e-05	105728484	8.29671e-05	130057180	0.000107363	79781804	0.000148723	5844984	5.12613e-06	81256580	6.74384e-05	84171992	0.000139192	41173312	7.13169e-05	48739185	4.64951e-05	84554812	6.79299e-05	60139875	4.93019e-05	34825594	2.69441e-05
A0A8I3MRP3	FANCI		0		0		0		0	40767039	3.19906e-05		0		0	5780187	5.0693e-06		0		0		0		0	43044126	3.45809e-05	2647652	2.17051e-06	4832616	3.73893e-06
A0A8I3MRS0	BCLAF1	38796526	3.55755e-05	47132715	4.4352e-05	35771284	3.23757e-05	59097065	5.23592e-05	52591406	4.12694e-05	32912341	2.71694e-05		0	10377095	9.10085e-06	57443228	4.76747e-05		0		0	6470657	6.17273e-06	6123291	4.91935e-06	75054155	6.15285e-05	68501567	5.29988e-05
A0A8I3MRS1	NGDN	128180142	0.000117538	15818556	1.48853e-05	89119910	8.06603e-05	15812616	1.40098e-05	141518964	0.000111053	175839996	0.000145157	55742121	0.00010391	93043660	8.16005e-05	78374004	6.5046e-05	57894204	9.57371e-05	35152730	6.08886e-05	106481952	0.000101579	122680314	9.85593e-05	127566870	0.000104578	15180004	1.17446e-05
A0A8I3MRU4	UBA2	156291444	0.000143315	159426045	0.00015002	172354993	0.000155994	169824662	0.000150462	1799656125	0.00141222	151243072	0.000124852	17641928	3.28867e-05	205327152	0.000180075	197528656	0.000163938	42509796	7.02966e-05	39672758	6.87178e-05	131990430	0.000125913	152302806	0.000122358	162517968	0.00013323	1689689250	0.00130729
A0A8I3MRU7	FBXO4	8978151	8.23275e-06	89286125	8.40185e-05	7479331	6.76936e-06		0		0	15759689	1.30098e-05	12019025	2.24049e-05	155181888	0.000136097	13293450	1.10328e-05	9240557	1.52807e-05		0	794584	7.58e-07		0		0		0
A0A8I3MRU8	DNAJB4	17834852	1.63541e-05	12915404	1.21534e-05	26518836	2.40016e-05	15334064	1.35858e-05	1529599	1.2003e-06	14363707	1.18574e-05		0	60407964	5.29786e-05	74916597	6.21766e-05		0		0	36021191	3.43627e-05	44819976	3.60076e-05	47171133	3.86703e-05	45349766	3.50865e-05
A0A8I3MRV5	COX4I1	207798767	0.000190546	176607330	0.000166188	280206876	0.000253609	20470725	1.81368e-05	311918595	0.000244768	23661378	1.95327e-05	258956516	0.000482727	282473604	0.000247733	4527296	3.7574e-06	221508588	0.000366299	22947225	3.97472e-05	23178078	2.21109e-05	33171840	2.66497e-05	335826204	0.000275306	30683445	2.37394e-05
A0A8I3MRV7	PITRM1	1074547424	0.000985334	117642734	0.000110702	1292097170	0.00116945	1199928940	0.00106312	137605904	0.000107982	118294275	9.76529e-05	347412612	0.00064762	1821255345	0.00159727	212500821	0.000176364	436005780	0.000721004	34128648	5.91147e-05	1474898904	0.00140699	1954307667	0.00157006	2035955800	0.00166905	188708637	0.000146001
A0A8I3MRW6	RAB12	21386256	1.96107e-05	234575298	0.000220736	22610799	2.04645e-05	176751069	0.000156599	99795702	7.83115e-05	18671514	1.54135e-05	163657172	0.000305077	9139028	8.01505e-06	100855368	8.37043e-05	15641782	2.58661e-05	18215176	3.15508e-05	14966703	1.42776e-05	63802458	5.12578e-05	52128675	4.27344e-05	77431371	5.99076e-05
A0A8I3MRX2	SEC16A	345259194	0.000316594	340677865	0.000320579	391572945	0.000354403	3136367	2.77878e-06	34676445	2.72112e-05	37577160	3.10203e-05		0	322562296	0.000282891	31305378	2.59817e-05		0		0	332499193	0.00031719	28585680	2.29653e-05	302832780	0.000248259	318283440	0.000246252
A0A8I3MRX4		12173276	1.11626e-05	11265995	1.06013e-05	15977928	1.44612e-05		0	50080327	3.9299e-05		0		0	8395635	7.36308e-06	8895971	7.38316e-06		0		0		0		0		0		0
A0A8I3MRZ0	ECD		0		0		0		0		0		0		0		0		0		0		0		0	11166554	8.97102e-06		0		0
A0A8I3MS01	GPSM1		0		0		0		0		0	20350465	1.67995e-05		0	26578743	2.33099e-05		0		0		0		0	37077458	2.97874e-05	24860818	2.03806e-05	3282384	2.53954e-06
A0A8I3MS09	DCTN4	24304218	2.22864e-05	27830856	2.61889e-05	273108730	0.000247184	164359630	0.00014562	194303616	0.000152474	183049435	0.000151109	18399615	3.42991e-05	173414392	0.000152087	200559984	0.000166454	14505535	2.39872e-05	14924272	2.58506e-05	320673096	0.000305909	204690096	0.000164445	25459819	2.08716e-05	251335056	0.000194455
A0A8I3MS17	OXCT1	50392736	4.62089e-05	55011176	5.17657e-05	47041048	4.25757e-05	330270424	0.000292615	291501424	0.000228747	405647904	0.000334866	262070810	0.000488532	11462832	1.00531e-05	182035976	0.00015108	29374276	4.8575e-05	29221740	5.06154e-05	161619096	0.000154178	1954848	1.57049e-06	2022352	1.6579e-06	23764152	1.8386e-05
A0A8I3MS32	AFDN	274840575	0.000252022	300360315	0.00028264	304983440	0.000276033	361249704	0.000320062	384338308	0.000301597	346361893	0.000285925	345236	6.43562e-07	301862055	0.000264737	372674656	0.000309299	48015246	7.94007e-05	53478585	9.26311e-05	340710719	0.000325024	462813320	0.000371816	447638094	0.000366968	46933660	3.6312e-05
A0A8I3MS44	POM121C	28854606	2.6459e-05	2242284	2.11e-06	36308997	3.28624e-05	25487199	2.25813e-05	37662834	2.95547e-05	32836371	2.71067e-05		0	2832876	2.48447e-06	29709264	2.4657e-05		0		0	38435931	3.66663e-05	33582855	2.69799e-05	35132307	2.8801e-05	3724392	2.88151e-06
A0A8I3MS45	MDH2	162366575	0.000148886	102654549	9.65982e-05	183647282	0.000166215	1223831472	0.0010843	164627400	0.000129186	1355280144	0.0011188	574659560	0.00107124	1093599528	0.000959101	1189880928	0.000987535	671819337	0.00111096	48909726	8.47173e-05	647651487	0.000617832	870826874	0.000699608	114281225	9.36863e-05	94338725	7.29886e-05
A0A8I3MS54	ZFP36L1	238935818	0.000219098	279892810	0.00026338	250914650	0.000227097	1627833376	0.00144224	74894988	5.87715e-05	176407936	0.000145626		0	176786808	0.000155044	311585352	0.000258598		0		0	165150189	0.000157546	14945868	1.20073e-05	1659977	1.36083e-06	137217220	0.000106163
A0A8I3MS75	LGALS7B	5939937036	0.00544678	6628982568	0.00623789	633141912	0.000573042	563603680	0.000499345	685497540	0.000537923	6514762176	0.00537799	222342876	0.000414474	899148877	0.000788566	1235863774	0.0010257	2599710592	0.00429903	1891101924	0.00327561	6575164050	0.00627243	7133200525	0.00573069	858932676	0.000704142	697713482	0.000539812
A0A8I3MS83	ATG7	28475298	2.61112e-05	401548	3.77858e-07	55516692	5.02468e-05	50628855	4.48565e-05	61049232	4.79065e-05	49628571	4.09688e-05		0	36062676	3.16274e-05	44690024	3.70902e-05	76353276	0.000126262		0	55126140	5.2588e-05	53997204	4.33804e-05	64657976	5.30058e-05	64824024	5.01535e-05
A0A8I3MS90	APBB2	68254585	6.25878e-05		0	59261436	5.36361e-05	74565635	6.60641e-05	36250338	2.84463e-05	863317	7.12676e-07		0	12001574	1.05255e-05	30898953	2.56444e-05		0		0	17475082	1.66705e-05	3001936	2.4117e-06	29007414	2.37799e-05	2072668	1.6036e-06
A0A8I3MSA0	KHDRBS1	96485499	8.84749e-05	128192470	0.000120629	90961808	8.23273e-05	107001702	9.4802e-05	143611890	0.000112695	1267728605	0.00104652		0	134775776	0.0001182	129899567	0.000107809	49082637	8.11658e-05	47547944	8.23585e-05	683983312	0.000652491	157862496	0.000126824	151191330	0.000123945	149536620	0.000115695
A0A8I3MSA1	SLC35A1	7802846	7.15502e-06	5710417	5.37352e-06	6781009	6.13733e-06	4124825	3.65454e-06	5271795	4.13687e-06	58309126	4.81347e-05	70883115	0.000132135	34478618	3.02382e-05	32999958	2.73881e-05	46336206	7.66242e-05	6624588	1.14745e-05		0		0		0	13791677	1.06704e-05
A0A8I3MSC3	AHCTF1	88212372	8.08886e-05	95426925	8.9797e-05	108501084	9.82017e-05	11515014	1.02021e-05	133628824	0.000104861	91456374	7.5498e-05	41575828	7.75024e-05	19455570	1.70628e-05	129588730	0.000107551	8372508	1.38453e-05		0	11879560	1.13326e-05	159944421	0.000128497	156664172	0.000128431	198973064	0.000153943
A0A8I3MSC7	PGM2	340811244	0.000312516	309276988	0.00029103	379415427	0.0003434	324679505	0.000287661	278363052	0.000218437	306369414	0.000252911		0	1848552048	0.0016212	248478664	0.000206223	47690246	7.88633e-05		0	206904016	0.000197378	222491292	0.000178746	222368742	0.000182295	195780312	0.000151473
A0A8I3MSD7	CTSH	68222726	6.25586e-05	25304690	2.38118e-05	123345198	0.000111637	105134812	9.3148e-05	241488475	0.0001895	14661020	1.21028e-05		0	22692764	1.99019e-05	81818361	6.79047e-05	24068932	3.98017e-05	10587326	1.83385e-05	54464443	5.19568e-05	106428935	8.55032e-05	12563395	1.02993e-05	66760974	5.16521e-05
A0A8I3MSD8	LAMC2	67192925	6.16143e-05		0	9842495	8.90821e-06	28190191	2.49761e-05	35392094	2.77728e-05	44556414	3.67817e-05	23780861	4.43304e-05		0	1047537	8.69397e-07	3743865	6.19107e-06	14036925	2.43136e-05		0	11497892	9.23721e-06	8967699	7.35161e-06	14045292	1.08667e-05
A0A8I3MSF7	ARL6IP1	206353968	0.000189222	209679828	0.000197309	190148172	0.000172099	21378974	1.89415e-05	23307534	1.82899e-05	20926488	1.7275e-05	46187578	8.60993e-05	24213382	2.12355e-05	26365034	2.18815e-05	3284375	5.43123e-06	50235278	8.70133e-05	168134172	0.000160393	22030086	1.76986e-05	212549390	0.000174245	332144625	0.000256976
A0A8I3MSH5	GNPNAT1	316304016	0.000290043	28433130	2.67557e-05	205872812	0.000186331	338308290	0.000299736	329707992	0.000258728	359618790	0.000296868	117857274	0.0002197	304604904	0.000267143	384743051	0.000319315	132350919	0.000218863	124809936	0.000216185	31513968	3.0063e-05	25956690	2.08532e-05	242799750	0.000199044	272262282	0.000210646
A0A8I3MSJ0		10311474	9.45537e-06	96035312	9.03695e-05	11409914	1.03268e-05	137974110	0.000122243	18066368	1.4177e-05	135421750	0.000111792		0	27251584	2.39e-05	24887874	2.06555e-05	33005774	5.45802e-05		0	40225304	3.83732e-05	18885312	1.51721e-05	18536164	1.51957e-05	16908044	1.30815e-05
A0A8I3MSK2	CAD	13893804	1.27403e-05	4892419	4.60378e-06	67314055	6.09243e-05	70919695	6.28339e-05	15305132	1.20102e-05	10373035	8.56303e-06	2915438	5.43473e-06	211760890	0.000185717	14476490	1.20147e-05	42905272	7.09506e-05	29372856	5.08772e-05	7032489	6.7087e-06	143697032	0.000115444	15341902	1.25771e-05	128719148	9.95883e-05
A0A8I3MSK4	POGLUT3	18700292	1.71477e-05	139323466	0.000131104	16478302	1.49141e-05	17725316	1.57044e-05	6937206	5.44375e-06	9803393	8.09279e-06		0	12361394	1.08411e-05		0		0		0		0		0		0		0
A0A8I3MSL1	ST6GALNAC4	160075971	0.000146786	8857628	8.33505e-06	11559294	1.0462e-05	23062776	2.04333e-05	17550978	1.37726e-05	1712373	1.41358e-06	45964776	8.5684e-05	10851590	9.51699e-06	193707525	0.000160766	36541038	6.04263e-05	22127492	3.83274e-05	46361426	4.42268e-05	142104828	0.000114165	136462428	0.00011187	15361644	1.18851e-05
A0A8I3MSL6	REEP5	71310836	6.53903e-05	5798196	5.45612e-06	91301492	8.26348e-05	25366115	2.2474e-05	15138742	1.18797e-05	66512124	5.49063e-05	94066788	0.000175352	16895932	1.4818e-05	28930024	2.40103e-05	2350364	3.88669e-06	11758910	2.03678e-05	9677027	9.23148e-06	14826434	1.19113e-05	15132742	1.24056e-05	13017564	1.00715e-05
A0A8I3MSM0	UGDH	331524088	0.000304	320064507	0.000301182	364048440	0.000329491	3025957020	0.00268096	347080140	0.00027236	313246752	0.000258588	6560724	1.223e-05	2731717334	0.00239575	3374177760	0.00280038	84192030	0.000139225	92929570	0.000160965	1680804945	0.00160342	229496310	0.000184373	254725995	0.000208821	242840081	0.000187882
A0A8I3MSM5	RALGAPA1	32205770	2.95319e-05	30673443	2.88638e-05	12367509	1.11935e-05	5335138	4.72686e-06	28125156	2.20703e-05	26413486	2.18046e-05		0	82559368	7.24057e-05	34543554	2.86692e-05		0		0	20730492	1.9776e-05	276667090	0.00022227	20348682	1.66816e-05	4446388	3.44011e-06
A0A8I3MSM8	SLC39A9	18988703	1.74122e-05	21523734	2.02539e-05	20698617	1.87338e-05		0	8661915	6.79716e-06	16719877	1.38024e-05		0		0	10997543	9.12735e-06	15978272	2.64226e-05		0	12143851	1.15847e-05	72947935	5.86051e-05	8578748	7.03275e-06	7398484	5.72411e-06
A0A8I3MSN2	SBF1	158673830	0.0001455	222809748	0.000209665	188971032	0.000171033	287114672	0.00025438	205791585	0.000161488	257307470	0.00021241	45211314	8.42794e-05	200930626	0.000176219	215509255	0.000178861	10023620	1.65756e-05	41542628	7.19566e-05	263195130	0.000251077	254226350	0.000204241	259988750	0.000213136	263746322	0.000204057
A0A8I3MSQ5	P4HA3		0		0		0	33966375	3.00937e-05	6975656	5.47393e-06		0		0	0	0		0		0		0		0	8363766	6.71931e-06	112068292	9.18722e-05	75070810	5.80813e-05
A0A8I3MSR1	SUPT5H	624774276	0.000572903	76126666	7.16354e-05	544457700	0.000492776	409060545	0.000362422	517079034	0.000405761	469437045	0.000387524	77829321	0.000145083	52818228	4.63223e-05	521761002	0.000433033	68568236	0.000113388	62029188	0.000107442	468679580	0.000447101	412463628	0.000331366	433528002	0.000355401	483494490	0.000374073
A0A8I3MSR4			0		0		0		0	36016165	2.82625e-05	15085644	1.24533e-05		0	74162817	6.50418e-05	15117671	1.25468e-05		0		0		0		0	969572	7.94843e-07		0
A0A8I3MSR7	PHPT1	26371821	2.41823e-05	239174138	0.000225064	34529901	3.12522e-05	184566851	0.000163524	147462822	0.000115717	221596949	0.00018293		0	33829552	2.9669e-05	65396688	5.42756e-05		0		0	107402470	0.000102457	62592905	5.02861e-05	52895945	4.33634e-05	77935482	6.02977e-05
A0A8I3MSS1	AHCYL1	83338675	7.64196e-05	76324512	7.18216e-05	869363935	0.00078684	1258484490	0.001115	114709863	9.00149e-05	131052006	0.000108185	20762749	3.87043e-05	508419184	0.00044589	583160816	0.000483991	257500424	0.000425817	13780235	2.3869e-05	62124656	5.92643e-05	107102196	8.60441e-05	1004847390	0.000823761	970894332	0.000751168
A0A8I3MSS3	LIAS		0	5801422	5.45915e-06		0	9465792	8.38656e-06	6225777	4.88548e-06		0		0		0		0		0		0		0		0	2215777	1.81647e-06		0
A0A8I3MST1	RPL13	22110498	2.02748e-05	211266024	0.000198802	30870420	2.79401e-05	242084448	0.000214483	432216125	0.000339168	293485742	0.000242275	104656321	0.000195092	66845128	5.86241e-05	641776716	0.000532639	89726903	0.000148377	144890011	0.000250966	324424392	0.000309487	451226842	0.000362508	48055680	3.93955e-05	554950994	0.000429358
A0A8I3MST9	DHRS2	166178133	0.000152381	16007057	1.50627e-05	190570392	0.000172481	89462920	7.92629e-05	111592250	8.75685e-05	120218615	9.92415e-05	421018661	0.00078483	62175168	5.45285e-05	125913447	0.000104501	40963728	6.77399e-05	28470687	4.93145e-05	47009578	4.48452e-05	235530424	0.000189221	30139776	2.47082e-05	23539160	1.82119e-05
A0A8I3MSU3	CRYZ	425354094	0.000390039	252589576	0.000237687	363747615	0.000329219	285789056	0.000253205	330391968	0.000259265	33151832	2.73671e-05	21131698	3.93921e-05	171760638	0.000150636	295233449	0.000245027	9191236	1.51991e-05	195207910	0.000338123	66272055	6.32207e-05	100612267	8.08302e-05	131451264	0.000107762	93058950	7.19985e-05
A0A8I3MSU4	PPP1R13L	60668342	5.56314e-05	628710120	0.000591618	64609356	5.84764e-05	679391955	0.000601932	5917884	4.64387e-06	636776868	0.000525665		0	42687866	3.74378e-05	45909799	3.81026e-05		0		0	337323686	0.000321793	36254842	2.91265e-05	415163502	0.000340346	449863232	0.000348053
A0A8I3MSV8		29905834	2.74229e-05		0	28588045	2.58744e-05		0	32933797	2.58438e-05	29699318	2.4517e-05	11192094	2.08634e-05		0	5002832	4.15207e-06		0		0		0		0		0		0
A0A8I3MSX0	PDS5A	326658621	0.000299538	480444960	0.0004521	337193997	0.000305186	5794704	5.13403e-06	703803075	0.000552287	444343940	0.00036681	150867486	0.000281235	823199808	0.000721957	647160906	0.000537107	23361318	3.86316e-05	156147016	0.000270465	685958196	0.000654375	90750088	7.29071e-05	92167842	7.55581e-05	96532398	7.46858e-05
A0A8I3MSX4	RPL9	943747296	0.000865394	108770176	0.000102353	879175104	0.00079572	1088231600	0.000964158	97909215	7.68312e-05	100884103	8.32807e-05	32436660	6.04659e-05	1123709340	0.000985508	84542775	7.01658e-05	38984172	6.44664e-05	429631774	0.000744172	86923886	8.29217e-05	90948704	7.30667e-05	1003211625	0.000822421	98062272	7.58695e-05
A0A8I3MSX5	RABGGTB		0		0		0		0		0	26484664	2.18633e-05		0		0		0		0		0		0		0		0	9061596	7.01084e-06
A0A8I3MSY3	MMP15	226705	2.07883e-07	417044	3.9244e-07	17817477	1.61262e-05	19092488	1.69157e-05	20736863	1.62726e-05	11310355	9.3368e-06		0	2953671	2.59041e-06	25914281	2.15074e-05		0		0		0	141455625	0.000113643	14318841	1.17384e-05	16984824	1.31409e-05
A0A8I3MSY8	PFN1	1157741364	0.00106162	101561669	9.55698e-05	167194260	0.000151324	958179196	0.000848933	2073364125	0.00162701	129529580	0.000106928	87475283	0.000163065	310441252	0.000272261	308433195	0.000255982	87141512	0.000144102	641405625	0.00111099	540904544	0.000516	127162180	0.00010216	1192019724	0.000977203	130920372	0.000101291
A0A8I3MSZ8	RNF167	19800350	1.81564e-05	24469650	2.3026e-05	22562646	2.04209e-05	23007424	2.03843e-05	19091296	1.49813e-05	24590688	2.02998e-05	31944492	5.95484e-05	134831846	0.000118249	13496522	1.12014e-05	4854682	8.02798e-06	47094964	8.15739e-05	160302910	0.000152922	95449268	7.66823e-05	12480728	1.02315e-05	128253292	9.92279e-05
A0A8I3MT01	DBNL	6334192	5.8083e-06	63471098	5.97265e-05	7717070	6.98453e-06	59669672	5.28665e-05	7367150	5.78114e-06	70320554	5.80502e-05		0	59578464	5.22511e-05	60809652	5.04686e-05		0		0	58345550	5.56592e-05	55805196	4.4833e-05	8018334	6.57333e-06	63004542	4.87458e-05
A0A8I3MT06	YWHAG	122589463	0.000112412	1161287880	0.00109278	1615886076	0.0014625	1022196675	0.000905652	160682298	0.00012609	1297985880	0.0010715	125779670	0.000234469	850235796	0.000745668	103052912	8.55282e-05	132493933	0.000219099	201317376	0.000348705	801149548	0.000764263	1027174120	0.000825214	1131953880	0.000927962	1011291880	0.000782423
A0A8I3MT16	RNASEL	41137168	3.77218e-05	67695831	6.3702e-05	57966927	5.24645e-05	36684786	3.25022e-05	27527810	2.16016e-05	58709613	4.84653e-05	8640974	1.61078e-05	31989276	2.8055e-05	15993456	1.32737e-05	2412581	3.98958e-06		0	26153228	2.49491e-05	28540359	2.29288e-05	3769152	3.0899e-06	45492825	3.51972e-05
A0A8I3MT18	RABGGTA	117992412	0.000108196	11081695	1.04279e-05	113121875	0.000102384	125089536	0.000110828	142084572	0.000111496	120456762	9.94381e-05	84746788	0.000157978	102055932	8.95044e-05	83303730	6.91374e-05	16485006	2.72605e-05	18123623	3.13922e-05	53180020	5.07315e-05	76818066	6.17143e-05	67295185	5.51678e-05	87963954	6.80565e-05
A0A8I3MT19	VAPA	12226132	1.12111e-05	1567288	1.47482e-06		0	2133656	1.89039e-06	13584376	1.06599e-05	15188774	1.25385e-05		0		0		0		0		0		0	18937414	1.5214e-05	1655478	1.35714e-06	1539455	1.19106e-06
A0A8I3MT26	CYBC1	49722012	4.55939e-05	52290144	4.92052e-05	58008292	5.25019e-05	53533210	4.74297e-05	30064666	2.35923e-05	64871856	5.35523e-05	47416582	8.83903e-05	61321324	5.37796e-05	6599784	5.47745e-06	73924946	0.000122246	43076910	7.46142e-05	4777716	4.55774e-06	16517828	1.32701e-05	214819590	0.000176106	31505614	2.43755e-05
A0A8I3MT31	SAMD4B		0	17655083	1.66135e-05		0	45663486	4.04572e-05	35331946	2.77256e-05	42995923	3.54935e-05		0	46062134	4.03971e-05		0		0		0	67264746	6.41677e-05	27309263	2.19398e-05	10073948	8.2585e-06	14191703	1.09799e-05
A0A8I3MT35	UBE2K	22188104	2.0346e-05	14738044	1.38685e-05	26411797	2.39047e-05	30395664	2.69301e-05	5797357	4.54929e-06	32763293	2.70464e-05		0	4652559	4.08036e-06	87554516	7.26654e-05	51281436	8.48019e-05	41447827	7.17924e-05	33490137	3.19482e-05	58823324	4.72577e-05	64113504	5.25595e-05	60267273	4.6628e-05
A0A8I3MT53	AGPAT2	33279753	3.05167e-05	16743710	1.57559e-05	4677414	4.23342e-06	56552448	5.01047e-05	689055	5.40714e-07	59427558	4.9058e-05	4072231	7.59114e-06	38178054	3.34827e-05	7571712	6.2841e-06	33112883	5.47573e-05	25792572	4.46757e-05	29195774	2.78515e-05	42090274	3.38146e-05	64460859	5.28442e-05	67763046	5.24274e-05
A0A8I3MT60	HEATR3	257764510	0.000236364	35679790	3.35748e-05	29249565	2.64731e-05	286808790	0.000254109	43917728	3.44631e-05	45638033	3.76746e-05	18885236	3.52044e-05	33623424	2.94882e-05	270860436	0.000224799	283616298	0.000469004	25450475	4.40832e-05	24387996	2.32651e-05	25094736	2.01607e-05	251068344	0.000205823	217015596	0.000167902
A0A8I3MT65	FAM20B	131366975	0.00012046	10861860	1.0221e-05	144260380	0.000130567	93792288	8.30987e-05	125915080	9.88079e-05	92038272	7.59784e-05	188417672	0.000351234	47766828	4.18921e-05	72044256	5.97927e-05	36496990	6.03535e-05	38444368	6.65901e-05	112676230	0.000107488	81717960	6.56508e-05	84148710	6.89841e-05	71908656	5.56348e-05
A0A8I3MT73	NAPG	62469405	5.72829e-05	56141668	5.28295e-05	77502405	7.01456e-05	47646390	4.2214e-05	237938452	0.000186715	53450710	4.4124e-05		0	218080580	0.00019126	1893933	1.57186e-06		0		0	68593485	6.54353e-05	191086580	0.000153516	337030936	0.000276294	33308690	2.57705e-05
A0A8I3MT92	SLC39A6		0		0		0	18335277	1.62448e-05	11899403	9.33768e-06		0		0		0	18149842	1.50634e-05	1359815	2.24867e-06	2509134	4.34611e-06		0	19795145	1.59031e-05	20363154	1.66935e-05	24757523	1.91546e-05
A0A8I3MT94	LNPEP	12877820	1.18087e-05	152747412	0.000143736	187320126	0.000169539	12956970	1.14797e-05	156144555	0.00012253	154879872	0.000127855	117931824	0.000219839	111632556	9.79032e-05	203084440	0.000168549	137287384	0.000227026	14218839	2.46287e-05	14223920	1.3569e-05	14432271	1.15946e-05	16901416	1.38556e-05	164116561	0.000126975
A0A8I3MTA2	HNRNPUL1	637344560	0.00058443	56726925	5.33802e-05	676806944	0.000612562	7025152	6.22419e-06	770717250	0.000604796	76268646	6.29604e-05	244476576	0.000455734	101964456	8.94242e-05	1012409568	0.000840243	379069020	0.00062685	341487564	0.000591496	719741918	0.000686603	903229788	0.00072564	97946784	8.02956e-05	113190066	8.75737e-05
A0A8I3MTA6	HK1	586853540	0.000538131	554237705	0.000521539	488791776	0.000442394	488346875	0.000432668	511843480	0.000401653	6122360	5.05406e-06	1799959188	0.00335534	498034368	0.000436783	749796151	0.000622289	1974375718	0.00326494	1929860280	0.00334274	416890881	0.000397696	4699829360	0.00377576	5543734365	0.00454469	478965786	0.000370569
A0A8I3MTA7	REXO2	95809952	8.78554e-05	107933548	0.000101566	73473669	6.64993e-05	113416095	0.000100485	140099305	0.000109939	103378985	8.53402e-05	44693916	8.33149e-05	14222008	1.24729e-05	14020268	1.1636e-05	6224417	1.0293e-05	8602979	1.49014e-05	64445244	6.1478e-05	137145235	0.00011018	122307592	0.000100266	157089845	0.000121538
A0A8I3MTA9	DHRS1	8432104	7.73204e-06	74135327	6.97615e-05	8972288	8.1206e-06	4950366	4.38595e-06	54337373	4.26395e-05	7471319	6.16764e-06		0		0		0		0		0	33200168	3.16716e-05	27608389	2.21801e-05	33961025	2.78408e-05	25643396	1.984e-05
A0A8I3MTB1	RTN3	117658536	0.00010789	10525176	9.90422e-06	112690152	0.000101993	105376962	9.33625e-05	82374084	6.46405e-05	117641586	9.71141e-05	480400975	0.000895526	77071195	6.75925e-05	89340036	7.41472e-05	54661824	9.03919e-05	51994896	9.00611e-05	99699648	9.51093e-05	77255112	6.20655e-05	8378766	6.86881e-06	755708016	0.000584681
A0A8I3MTC5	NCCRP1	333655035	0.000305954	311887320	0.000293487	42246512	3.82363e-05	299244272	0.000265126	237707415	0.000186533	299144256	0.000246946	248568516	0.000463362	237993650	0.000208724	41451924	3.44028e-05	293494362	0.000485339	24258198	4.2018e-05	421867684	0.000402444	28734926	2.30852e-05	31029592	2.54377e-05	281078468	0.000217467
A0A8I3MTD1	DDX18	132412770	0.000121419	187541438	0.000176477	113394692	0.000102631	152797677	0.000135377	186061053	0.000146006	141916824	0.000117154	895525875	0.00166937	206907040	0.00018146	1695473556	0.00140715	1134209230	0.00187559	74205130	0.000128532	165604698	0.00015798	201562248	0.000161932	194919825	0.000159793	199986104	0.000154727
A0A8I3MTD3	AASDHPPT	25556335	2.34345e-05	27746616	2.61096e-05	233039926	0.000210919	315806440	0.0002798	27078142	2.12487e-05	28385232	2.34323e-05	42545903	7.93108e-05	46059867	4.03951e-05	419833288	0.000348438	52450032	8.67343e-05	1967797	3.40845e-06	41490216	3.95799e-05	35809046	2.87684e-05	43124942	3.53533e-05	396430671	0.000306713
A0A8I3MTD9	LONP2	56237556	5.15685e-05	70606431	6.64408e-05	75599685	6.84235e-05	11759980	1.04192e-05	54206064	4.25365e-05	86729685	7.15961e-05	37655868	7.01951e-05	154997070	0.000135935	34748097	2.8839e-05	24374879	4.03077e-05	2416228	4.18519e-06	17737314	1.69206e-05	569457500	0.000457493	72176296	5.91692e-05	58007907	4.48799e-05
A0A8I3MTE0	LAMTOR4	503694	4.61875e-07	39752837	3.74075e-05	9592201	8.68167e-06		0		0	26457415	2.18408e-05		0	57439136	5.03749e-05	51168057	4.24666e-05		0		0	44754043	4.26935e-05		0		0		0
A0A8I3MTE4	TACSTD2	72927760	6.6873e-05	57562928	5.41669e-05	62728495	5.67741e-05	152788528	0.000135368	102101559	8.0121e-05	179629312	0.000148286	8359932	1.55839e-05	58609780	5.14016e-05	20276536	1.68284e-05	77502516	0.000128163	1535424	2.65953e-06	40853352	3.89724e-05	68779526	5.52563e-05	6301152	5.16561e-06	12508046	9.67731e-06
A0A8I3MTF3	GDI2	87534144	8.02667e-05	794794410	0.000747904	1068665598	0.000967224	835648160	0.000740373	95533909	7.49672e-05	854240820	0.000705183	1230001376	0.00229287	1385664852	0.00121525	1549053504	0.00128563	177105544	0.000292872	160170893	0.000277434	125443098	0.000119667	1842842540	0.00148051	206192484	0.000169034	168272020	0.00013019
A0A8I3MTH4	RNASET2	26961638	2.47232e-05	14181001	1.33444e-05	28009614	2.53508e-05	16720787	1.48144e-05	21106010	1.65623e-05	35580464	2.9372e-05		0	142050010	0.00012458	15212478	1.26255e-05	40844749	6.75432e-05		0	18690469	1.78299e-05	32840532	2.63835e-05	30392772	2.49156e-05	36642250	2.83496e-05
A0A8I3MTI3	NOP9	28742796	2.63565e-05	3822318	3.59681e-06	22120330	2.00206e-05	22031734	1.95198e-05	18650668	1.46355e-05	16784746	1.3856e-05	57691958	0.000107545	43472296	3.81258e-05	31494528	2.61387e-05	7811950	1.29183e-05	77136492	0.000133609	16026530	1.52886e-05	20650334	1.65901e-05	20553467	1.68495e-05	19040258	1.47312e-05
A0A8I3MTJ9	LAMC1	128341032	0.000117686	63639640	5.98851e-05	117896168	0.000106705	711728178	0.000630581	826513184	0.00064858	735786128	0.000607398	87807356	0.000163684	228946056	0.000200789	33250022	2.75957e-05	98854764	0.000163472	8283968	1.43488e-05	119635452	0.000114127	76002138	6.10588e-05	859446492	0.000704564	748798201	0.000579335
A0A8I3MTK1	LOC119864483	278353684	0.000255244	31774416	2.98998e-05	285094992	0.000258033	35368774	3.13362e-05	369826975	0.00029021	339083612	0.000279916	11849452	2.20888e-05	439342358	0.000385309	501275208	0.00041603	127075540	0.000210139	89800524	0.000155545	4130252	3.94009e-06	44516164	3.57635e-05	38558298	3.16096e-05	47043008	3.63966e-05
A0A8I3MTK4	PDCD2L		0	80731562	7.59686e-05		0	798725	7.07659e-07		0	8571416	7.07578e-06		0		0		0		0		0		0		0		0	68189487	5.27573e-05
A0A8I3MTK6	NOTCH1	7137754	6.54515e-06	40110728	3.77443e-05	43462812	3.93371e-05	9325129	8.26193e-06	66778516	5.24023e-05	61413687	5.06975e-05	28557045	5.32338e-05	2362164	2.07165e-06	48689316	4.04094e-05	26923803	4.45227e-05	4600296	7.96824e-06	4887039	4.66203e-06	49545894	3.98043e-05	4147324	3.39993e-06	5294749	4.09648e-06
A0A8I3MTK8	FNTB	17775544	1.62997e-05	8814712	8.29467e-06	124041728	0.000112267	295212	2.61554e-07	27142332	2.12991e-05	2385730	1.96944e-06		0	16432184	1.44112e-05	19040584	1.58026e-05		0		0	22074908	2.10585e-05	24906286	2.00093e-05	24009490	1.96827e-05	19804972	1.53228e-05
A0A8I3MTL0	QSOX2	62731458	5.75232e-05	87711216	8.25365e-05	53857917	4.87455e-05	100775328	8.92855e-05	12055020	9.4598e-06	88729900	7.32473e-05	27850165	5.19161e-05	120685820	0.000105843	143791640	0.000119339	30952625	5.1185e-05	261250760	0.000452516	130908740	0.000124881	127022275	0.000102048	137916280	0.000113062	147905870	0.000114433
A0A8I3MTL5	USP10	417655896	0.00038298	475835040	0.000447762	420518	3.80601e-07	52843648	4.68187e-05	479131344	0.000375983	461449830	0.000380931	18015598	3.35833e-05	85170595	7.46958e-05	862153236	0.000715539	47275368	7.81772e-05	36717464	6.35989e-05	735997312	0.00070211	73050012	5.86871e-05	79582824	6.5241e-05	768797586	0.000594809
A0A8I3MTL8	RACK1	10950042	1.00409e-05	9384516	8.83086e-06	13644817	1.23496e-05	11541779	1.02259e-05	9035503	7.09033e-06	9022004	7.44774e-06		0	10242378	8.9827e-06	9649259	8.00835e-06		0		0		0	77571846	6.23199e-05	11927349	9.77789e-06	9464284	7.32239e-06
A0A8I3MTM5	CIAO1	161659022	0.000148237	131529138	0.000123769	159036829	0.00014394	145842445	0.000129214	182019488	0.000142834	15756248	1.30069e-05		0	126113792	0.000110603	161850816	0.000134327		0		0	128809352	0.000122879	155532936	0.000124953	185455144	0.000152034	13231078	1.02367e-05
A0A8I3MTP6	CCAR1	23711280	2.17427e-05	218135772	0.000205266	229405680	0.00020763	212207243	0.000188013	240495680	0.000188721	189444654	0.000156388	79545266	0.000148282	308386344	0.000270459	258756212	0.000214753	89732672	0.000148387	8637892	1.49618e-05	190572144	0.000181798	285442374	0.00022932	287499500	0.000235689	340442481	0.000263396
A0A8I3MTS7	CNIH1	8197598	7.517e-06	46285796	4.35551e-05	9654011	8.73761e-06	12970201	1.14914e-05	30872062	2.42259e-05	13674559	1.12885e-05	11769131	2.19391e-05	28947965	2.53878e-05	40344984	3.34841e-05	1297898	2.14628e-06	11665759	2.02064e-05	30384768	2.89858e-05	2553165	2.05117e-06	30644402	2.51219e-05	29165008	2.25646e-05
A0A8I3MTT3	TSFM	265247952	0.000243226	283573339	0.000266843	383241555	0.000346863	382906197	0.00033925	3372848	2.64674e-06	33580089	2.77207e-05	71132788	0.0001326	376822064	0.000330478	41172278	3.41707e-05	47392776	7.83714e-05	34121733	5.91028e-05	233596426	0.000222841	3525456	2.83229e-06	38011008	3.1161e-05	330613720	0.000255791
A0A8I3MTU2	BSDC1	5104804	4.68098e-06	44507504	4.18817e-05	52659914	4.76612e-05	52227586	4.62729e-05	58006054	4.55184e-05	46357972	3.82689e-05		0	364226	3.19431e-07	46487758	3.85822e-05		0		0	41683492	3.97643e-05	4005574	3.21801e-06	40407734	3.31258e-05	36256890	2.80515e-05
A0A8I3MTU6	NECAP2	90958234	8.34065e-05	69939226	6.5813e-05	84547930	7.65223e-05	80666930	7.14698e-05	87654226	6.87839e-05	80863726	6.67537e-05		0	58333644	5.11594e-05	573690	4.76131e-07		0		0	3574790	3.4102e-06	35015964	2.81312e-05	42921168	3.51862e-05	32459138	2.51132e-05
A0A8I3MTV9	GMFB	62959532	5.77324e-05	43539902	4.09712e-05	15855126	1.43501e-05	96641390	8.56229e-05	23230386	1.82293e-05	10060594	8.30511e-06	7358756	1.37176e-05	4619008	4.05093e-06	9915162	8.22903e-06	18073086	2.98867e-05		0	5769732	5.50408e-06	111766794	8.97916e-05	111480186	9.13901e-05	116024532	8.97666e-05
A0A8I3MTW7	IMPA2		0		0		0	10519057	9.31974e-06	15380978	1.20697e-05	9452517	7.80313e-06		0		0		0		0		0		0	16466387	1.32288e-05	18307318	1.50081e-05	15615356	1.20814e-05
A0A8I3MTX6	LAMB3	357267092	0.000327605	340968498	0.000320852	314114307	0.000284297	1056818549	0.000936326	920885976	0.000722636	96619248	7.976e-05	99227535	0.000184972	146612830	0.000128581	59154224	4.90947e-05	158968173	0.000262879	96995332	0.000168007	165003993	0.000157407	661712688	0.000531609	594530010	0.000487388	500920334	0.000387555
A0A8I3MU10	WARS2	70838664	6.49573e-05	5613713	5.28252e-06	9301351	8.41843e-06	59514266	5.27288e-05	65741984	5.15889e-05	53199906	4.3917e-05	8621487	1.60715e-05	35438277	3.10798e-05	2129097	1.76703e-06	12653421	2.09244e-05	10656805	1.84588e-05	29419822	2.80653e-05	25681469	2.06321e-05	22329004	1.8305e-05	1990074	1.53969e-06
A0A8I3MU13	MMRN2		0		0		0		0		0		0		0		0	18565188	1.54081e-05	12899769	2.13318e-05		0		0	4786799	3.84563e-06	6055715	4.9644e-06	4775408	3.69467e-06
A0A8I3MU16	PSME1	158083374	0.000144959	130732065	0.000123019	154857090	0.000140157	1657432548	0.00146846	160669062	0.00012608	1637287272	0.00135159	14831876	2.76484e-05	146720546	0.000128676	199214655	0.000165337	167640282	0.000277219	98184064	0.000170066	144212464	0.000137573	135030885	0.000108482	1388700796	0.00113844	159093803	0.000123089
A0A8I3MU40	MPV17	38241324	3.50664e-05	45523554	4.28378e-05	38868344	3.51788e-05	28175990	2.49635e-05	41224008	3.23492e-05	37398628	3.08729e-05	7197165	1.34164e-05	12303182	1.07901e-05	29085444	2.41393e-05	13056846	2.15915e-05	70528328	0.000122163		0	21554244	1.73163e-05	21251442	1.74217e-05	15716826	1.21599e-05
A0A8I3MU52	MAL2	105918	9.71243e-08	11678683	1.09897e-05	10040853	9.08773e-06	12674423	1.12294e-05	2338137	1.83478e-06	20855686	1.72165e-05	11509714	2.14555e-05	3035469	2.66215e-06	7150831	5.93479e-06	78657375	0.000130072	9598477	1.66257e-05	27732994	2.64561e-05	29543887	2.37351e-05	45678234	3.74465e-05	30733729	2.37783e-05
A0A8I3MU58	SNCG	29480948	2.70333e-05	21735340	2.0453e-05	33512535	3.03314e-05	176683420	0.000156539	312207156	0.000244995	221977830	0.000183245		0	378151560	0.000331644	69925980	5.80347e-05		0		0	651930128	0.000621914	64219010	5.15925e-05	70113910	5.74785e-05	62643020	4.84661e-05
A0A8I3MU66	EFTUD2	2380533760	0.00218289	253826327	0.000238851	218530286	0.000197787	205901115	0.000182425	276726138	0.000217152	2520478896	0.00208068	43639167	8.13487e-05	300226524	0.000263303	2964588354	0.00246044	493769885	0.000816526	398401472	0.000690077	2677875876	0.00255458	28198888	2.26545e-05	295332483	0.00024211	319911189	0.000247511
A0A8I3MU70	MOV10	356410944	0.00032682	195586328	0.000184047	312450275	0.000282791	36108535	3.19917e-05	27595704	2.16549e-05	38621292	3.18822e-05		0	66384786	5.82203e-05	1579060	1.31053e-06	52590464	8.69666e-05		0	163332470	0.000155812	161081160	0.00012941	154516865	0.000126671	143739130	0.000111209
A0A8I3MU76	ESD	461642142	0.000423315	591144125	0.000556268	60152904	5.44429e-05	55221922	4.89258e-05	559091638	0.00043873	577458056	0.000476697		0	557864615	0.000489255	615160455	0.000510549		0		0	251719336	0.00024013	580479458	0.000466347	705970140	0.000578746	629020320	0.000486665
A0A8I3MU78	ANK3	89109325	8.17111e-05	114274504	0.000107533	78281470	7.08507e-05	11428403	1.01254e-05	107119330	8.40585e-05	83601192	6.90135e-05	30103310	5.61162e-05	96802916	8.48975e-05	117745964	9.77226e-05	4913412	8.1251e-06	53274948	9.22783e-05	171566631	0.000163667	156110760	0.000125417	158990150	0.000130338	134028070	0.000103696
A0A8I3MU79	TXLNA	92536185	8.48534e-05	98707840	9.28843e-05	91995105	8.32626e-05	54716032	4.84776e-05	96483515	7.57124e-05	55148156	4.55253e-05		0	10543848	9.2471e-06	56960046	4.72737e-05	18173178	3.00522e-05	20215096	3.50149e-05	4827184	4.60493e-06	67918556	5.45646e-05	7259732	5.95144e-06	72136296	5.58109e-05
A0A8I3MU82	PPP2R5D	574331524	0.000526648	713190352	0.000671114	662982720	0.00060005	701376210	0.000621409	789321951	0.000619396	635631444	0.000524719	57321608	0.000106854	686667248	0.000602216	61176458	5.0773e-05	59855535	9.89805e-05	651416170	0.00112833	612543470	0.000584341	903060804	0.000725504	89594367	7.34484e-05	891592812	0.000689814
A0A8I3MU85	TIMM50	88979304	8.15919e-05	105223824	9.90159e-05	89629856	8.11218e-05	103108008	9.13522e-05	99188973	7.78354e-05	100649432	8.3087e-05	203036292	0.000378484	114834576	0.000100711	990523872	0.00082208	241298024	0.000399024	21516504	3.72691e-05	89153793	8.5049e-05	971259606	0.000780294	97969743	8.03144e-05	915104106	0.000708004
A0A8I3MU96	FIS1	48422045	4.44018e-05	35519463	3.34239e-05	56401885	5.1048e-05	52923655	4.68896e-05	45688190	3.58524e-05	53071990	4.38114e-05	63131430	0.000117685	23431696	2.05499e-05	27054590	2.24538e-05	54843424	9.06922e-05	76907155	0.000133212	8045714	7.67527e-06	23886795	1.91902e-05	14587592	1.19587e-05	17511780	1.35486e-05
A0A8I3MU97	POLR1F	9660891	8.8588e-06	9581672	9.01638e-06	846458	7.66109e-07	6285344	5.56873e-06	10607912	8.32422e-06	9012973	7.44029e-06		0	15502504	1.35959e-05	15311446	1.27076e-05		0		0	27471	2.62062e-08	135733545	0.000109046	116433	9.54503e-08	17209686	1.33149e-05
A0A8I3MUA1	STX7	161973371	0.000148526	83377716	7.84587e-05	206488653	0.000186888	151562103	0.000134282	277508604	0.000217766	14566363	1.20247e-05		0	9833382	8.62401e-06	174895596	0.000145154		0		0	97732758	9.32329e-05	128904444	0.00010356	152149290	0.00012473	131184516	0.000101496
A0A8I3MUC7	MICU1	7636124	7.00214e-06	60712407	5.71305e-05	60832014	5.50576e-05	114097852	0.000101089	129274524	0.000101444	127421475	0.000105188	33810830	6.30275e-05	67033341	5.87891e-05	109652764	9.10057e-05	500138135	0.000827057	46160965	7.99561e-05	31768070	3.03054e-05	127883088	0.000102739	90324772	7.40471e-05	82506584	6.38343e-05
A0A8I3MUD3	SCO1	187428762	0.000171868	23563584	2.21734e-05	2407408	2.17889e-06	182253270	0.000161474	257889465	0.000202371	256121112	0.00021143	170830880	0.00031845	24408648	2.14067e-05	23185710	1.92428e-05	238963872	0.000395164	91190226	0.000157952	17092754	1.63058e-05	242665713	0.000194954	270361450	0.000221639	235319238	0.000182063
A0A8I3MUD4	RAB31	25006656	2.29305e-05	947802	8.91884e-07	35566461	3.21903e-05	20019924	1.77374e-05	57234172	4.49127e-05	31452837	2.59646e-05	103945266	0.000193767	39336657	3.44988e-05	60262881	5.00148e-05	120697548	0.000199592	134296110	0.000232616	58345716	5.56593e-05	57869304	4.64912e-05	59778264	4.90055e-05	54474819	4.21464e-05
A0A8I3MUD7	PTP4A2	3069048	2.81424e-06	29219910	2.7496e-05	330412896	0.000299049	184336915	0.00016332	206673258	0.00016218	220705944	0.000182195	7370243	1.3739e-05	271295064	0.000237929	230557992	0.00019135	28008141	4.63158e-05		0	91115245	8.69201e-05	153494016	0.000123315	1600278	1.31189e-06	153973698	0.000119127
A0A8I3MUE2	PSME2	248189312	0.000227584	274369088	0.000258182	271254243	0.000245506	23681203	2.09812e-05	240892158	0.000189033	22232676	1.83533e-05	2045276	3.81264e-06	208893276	0.000183202	265702140	0.000220518	36573484	6.048e-05	35984448	6.23292e-05	237243032	0.00022632	21571446	1.73301e-05	198394428	0.000162641	213804539	0.000165418
A0A8I3MUF8	KRT27	86616196	7.9425e-05	91916580	8.64938e-05	54419216	4.92535e-05	106415976	9.42831e-05	88935288	6.97892e-05	9820232	8.10669e-06		0	32453370	2.8462e-05		0		0		0		0	66761665	5.36352e-05		0		0
A0A8I3MUG2	SYMPK	202223395	0.000185434	188648032	0.000177518	207082865	0.000187426	267081936	0.000236631	293882823	0.000230615	261119724	0.000215557	51776036	9.65169e-05	409274606	0.000358939	34173832	2.83624e-05	51519245	8.51951e-05	38445484	6.6592e-05	274897777	0.000262241	332269686	0.00026694	305174136	0.000250178	382680038	0.000296074
A0A8I3MUG3	TMEM120A	176050908	0.000161434	126790928	0.000119311	192740646	0.000174445	158586560	0.000140505	192818515	0.000151308	171776742	0.000141803	236974275	0.000441749	16043080	1.407e-05	17807205	1.4779e-05	209836485	0.000346997	242509025	0.000420054	153601805	0.00014653	181354960	0.000145698	179792675	0.000147392	163717470	0.000126666
A0A8I3MUG5	RPS3A	82347570	7.55107e-05	75480221	7.10271e-05	804015288	0.000727695	64404352	5.70614e-05	1017257880	0.000798261	652637225	0.000538758	422319528	0.000787255	995837292	0.000873363	921060846	0.000764429	443101464	0.000732738	316594982	0.000548379	619376198	0.000590859	113577820	9.12465e-05	118729680	9.73331e-05	109620100	8.48116e-05
A0A8I3MUG6	CNOT3	37947336	3.47968e-05	40558677	3.81658e-05	39482373	3.57345e-05	58025708	5.141e-05	7728905	6.06501e-06	621659375	0.000513185		0	101351515	8.88866e-05	83626312	6.94052e-05	48375815	7.9997e-05		0	61162455	5.83464e-05	109752516	8.81733e-05	12239922	1.00341e-05	11097438	8.58594e-06
A0A8I3MUG9	FCSK	99566355	9.12999e-05	131313260	0.000123566	133653504	0.000120967	124818750	0.000110588	89327406	7.00969e-05	104024130	8.58728e-05	11198926	2.08762e-05	6220055	5.45507e-06	85346592	7.08329e-05	7673052	1.26886e-05	16043378	2.7789e-05	91067765	8.68748e-05	7319502	5.88036e-06	71098902	5.8286e-05	84514974	6.53881e-05
A0A8I3MUJ3	UTP20	79308330	7.27238e-05	167240592	0.000157374	98377608	8.90392e-05	183705471	0.00016276	18256986	1.43266e-05	20554074	1.69676e-05	61596766	0.000114824	163084362	0.000143027	85834398	7.12378e-05	18458408	3.05239e-05		0	119055125	0.000113574	19196280	1.5422e-05	22793280	1.86856e-05	266277393	0.000206015
A0A8I3MUJ6	LOC100686848	227033670	0.000208184	276057444	0.000259771	253022298	0.000229004	313816596	0.000278037	39233776	3.07875e-05	298283952	0.000246236	27362910	5.10078e-05	29502056	2.58737e-05	238701421	0.000198109	30674250	5.07247e-05	342531220	0.000593304	188141862	0.000179479	317531178	0.000255099	333198216	0.000273152	257536566	0.000199253
A0A8I3MUL8	PAAF1	33428227	3.06529e-05	3877185	3.64844e-06	34983438	3.16627e-05	32270531	2.85912e-05	32082984	2.51761e-05	46037344	3.80042e-05		0	2301357	2.01832e-06	2595591	2.1542e-06	34899402	5.77116e-05		0	2267366	2.16297e-06	20023629	1.60866e-05	17651367	1.44704e-05	22374535	1.73109e-05
A0A8I3MUN9	CHMP2A	65711944	6.02563e-05	29935503	2.81694e-05	57132063	5.17089e-05	77470876	6.86381e-05	99714452	7.82478e-05	75836212	6.26034e-05	128921032	0.000240325	5368218	4.708e-06	106675016	8.85343e-05	15702714	2.59669e-05	20723810	3.5896e-05	52553325	5.01337e-05	7833909	6.29363e-06	81208038	6.65733e-05	10339428	7.99948e-06
A0A8I3MUP2	PRPF31	4054950	3.71829e-06	457443666	0.000430456	335833624	0.000303955	44135620	3.91035e-05	620835744	0.000487181	461262460	0.000380776	8433727	1.57215e-05	606367564	0.000531792	530704260	0.000440455	141518868	0.000234024	15148732	2.62393e-05	443191428	0.000422786	670495644	0.000538665	642394824	0.000526627	669286233	0.000517818
A0A8I3MUP3	MAP10	57718575	5.29265e-05	77558034	7.29823e-05	44647110	4.0409e-05	4692588	4.15757e-06	22504875	1.766e-05	37865446	3.12583e-05		0		0		0		0		0	3071694	2.93027e-06	16797443	1.34948e-05	14355694	1.17686e-05	17391908	1.34559e-05
A0A8I3MUP4	CEP43	139210340	0.000127653	151481220	0.000142544	120850285	0.000109379	153659445	0.00013614	14961905	1.17409e-05	130374755	0.000107625		0	12094068	1.06067e-05	89929659	7.46366e-05		0		0	170437130	0.00016259	16957835	1.36236e-05	150392605	0.00012329	177007930	0.000136949
A0A8I3MUP5	ZC3H4	116678968	0.000106992	118434561	0.000111447	112742784	0.000102041	8300250	7.35391e-06	85613232	6.71823e-05	49530040	4.08875e-05		0	124865342	0.000109509	89334708	7.41428e-05		0		0	142084075	0.000135542	67887816	5.45399e-05	75707148	6.20638e-05	9668778	7.48061e-06
A0A8I3MUQ3	ATL3	269963304	0.00024755	28808766	2.71091e-05	32558317	2.94678e-05	320271588	0.000283756	3310765515	0.00259802	32439062	2.67787e-05	826016128	0.00153979	310658309	0.000272451	410223480	0.000340463	617615531	0.00102132	567227420	0.000982503	240921891	0.000229829	2606907000	0.00209435	285727725	0.000234236	279402100	0.00021617
A0A8I3MUQ7	PPP1R21	16437128	1.50724e-05	19954954	1.87777e-05	151782	1.37374e-07	14205266	1.25857e-05	108112546	8.48379e-05	16703488	1.37889e-05	20076182	3.74245e-05	18418408	1.61532e-05	126472094	0.000104965		0		0	107917516	0.000102949	109162210	8.76991e-05	65499645	5.36958e-05	14055890	1.08749e-05
A0A8I3MUS0	ENTREP2	32496276	2.97983e-05	1844818	1.73598e-06	34013648	3.07849e-05	31859706	2.82273e-05	17630736	1.38352e-05	18904316	1.56057e-05		0	1074849	9.42657e-07	60926772	5.05658e-05	32453625	5.36672e-05	26158871	4.53102e-05	49217672	4.69516e-05	12771178	1.02601e-05	143782686	0.000117871	4271788	3.30503e-06
A0A8I3MUS3	ANP32B	85724680	7.86075e-05	984685872	0.000926592	60795588	5.50246e-05	78473304	6.95262e-05	86262174	6.76915e-05	68086802	5.62062e-05	32393208	6.03849e-05	155830270	0.000136665	107488098	8.92091e-05	385753375	0.000637904	220759428	0.000382381	96514576	9.20708e-05	111398328	8.94955e-05	10774413	8.83273e-06	142809520	0.00011049
A0A8I3MUT2	RABEP1	736128	6.75012e-07		0		0		0		0		0		0	75381195	6.61103e-05		0		0		0	6679888	6.37233e-06		0		0		0
A0A8I3MUT4	LOC606831	149838368	0.000137398	14258025	1.34168e-05	163301232	0.0001478	141985248	0.000125797	160496080	0.000125944	1383775744	0.00114232		0	1520255730	0.00133328	127623855	0.000105921		0		0	154811580	0.000147684	138548674	0.000111308	134342768	0.000110133	141171792	0.000109223
A0A8I3MUU2	TMA7	62551528	5.73582e-05	78582492	7.39463e-05	8681978	7.85785e-06	51305426	4.54559e-05	80352406	6.3054e-05	68302750	5.63845e-05		0	100285586	8.79518e-05	9116852	7.56648e-06		0		0	27143814	2.58941e-05	70075570	5.62975e-05	713656	5.85046e-07	59717046	4.62023e-05
A0A8I3MUV8	LRSAM1	26611367	2.4402e-05	15206829	1.43097e-05	38552293	3.48928e-05	18622043	1.64989e-05	25989150	2.03942e-05	263008	2.17115e-07		0	10589543	9.28717e-06	24628018	2.04399e-05		0		0	57029188	5.44034e-05	12215362	9.81362e-06	44205070	3.62388e-05	30407606	2.3526e-05
A0A8I3MUW8	KIFBP	76325994	6.99891e-05	73497085	6.9161e-05	5283145	4.78165e-06	115691298	0.000102501	110420142	8.66487e-05	9622884	7.94377e-06		0	102628680	9.00067e-05	138540344	0.000114981		0		0	88661856	8.45797e-05	108952123	8.75303e-05	102808374	8.4281e-05	139244544	0.000107732
A0A8I3MUY4	PIEZO1	9793207	8.98013e-06	15191558	1.42953e-05	22910226	2.07355e-05	17567098	1.55642e-05	25854254	2.02883e-05	80733535	6.66462e-05	31242372	5.82396e-05	136441670	0.000119661	9524145	7.90451e-06	41580414	6.87597e-05	16555695	2.86764e-05	25801944	2.4614e-05	153185732	0.000123067	221504590	0.000181587	40065936	3.09985e-05
A0A8I3MUY9	CLDN6	131775704	0.000120835	109521532	0.00010306	177473376	0.000160627	1621416	1.43655e-06	288168440	0.000226131	196242010	0.000161999	55538630	0.000103531	49165444	4.31188e-05	46700096	3.87585e-05	554517150	0.000916981	43030145	7.45332e-05	183889248	0.000175423	45463760	3.65248e-05	54302175	4.45163e-05	435477580	0.000336923
A0A8I3MUZ6	ATP6V1D	168734454	0.000154725	137079108	0.000128992	156375856	0.000141532	191385194	0.000169565	18934979	1.48586e-05	198230935	0.000163641	500699025	0.000933364	89471220	7.84675e-05	122307940	0.000101509	765142596	0.00126528	5891851	1.02054e-05	10977174	1.04718e-05	127709424	0.0001026	170229598	0.000139552	131403456	0.000101665
A0A8I3MV04	CAPNS1	226932510	0.000208092	217472038	0.000204642	280618848	0.000253981	220647552	0.000195491	322218204	0.000252851	26596256	2.19554e-05	76623015	0.000142835	237387568	0.000208192	292285072	0.00024258	8183728	1.35331e-05	73907976	0.000128017	185903550	0.000177344	35328258	2.83821e-05	345591963	0.000283312	30817974	2.38435e-05
A0A8I3MV06	GOPC	167914698	0.000153974	20349889	1.91493e-05	200445658	0.000181419	17059742	1.51147e-05	217837172	0.000170941	201125337	0.000166031		0	129677310	0.000113729	139798116	0.000116025		0		0	155588538	0.000148425	12367812	9.93609e-06	128202354	0.000105099	117642630	9.10185e-05
A0A8I3MV12	MORF4L1	13322351	1.22163e-05		0	23015038	2.08304e-05	18014888	1.59609e-05	16570566	1.30032e-05	21103834	1.74214e-05		0	884441	7.75667e-07		0		0		0	20309538	1.93744e-05	14853606	1.19331e-05	19113926	1.56694e-05	17302030	1.33864e-05
A0A8I3MV19	EIF2S1	396780164	0.000363838	411880518	0.000387581	400924608	0.000362867	336980940	0.00029856	427957159	0.000335826	399979992	0.000330187	379499406	0.000707433	59416056	5.21087e-05	545206950	0.000452491	45577422	7.53694e-05	362446840	0.0006278	237878100	0.000226926	362442264	0.00029118	381689544	0.000312904	388750416	0.000300771
A0A8I3MV24	NDUFS4	1265524	1.16045e-06	8869058	8.34581e-06	1662416	1.50461e-06	718046	6.36179e-07	6031834	4.73329e-06	7462364	6.16025e-06	3234935	6.03031e-06	9429212	8.26955e-06	8441334	7.00584e-06		0		0		0	2174194	1.74671e-06	26092185	2.13901e-05		0
A0A8I3MV32	ITFG1	33332376	3.0565e-05	36450094	3.42996e-05	37336894	3.37927e-05	31164507	2.76113e-05	36324159	2.85042e-05	37405665	3.08787e-05	123981554	0.000231117	15422350	1.35256e-05	16442464	1.36463e-05	106443621	0.000176021	67174852	0.000116355	12729398	1.21433e-05	237793329	0.000191039	27918789	2.28875e-05	26087607	2.01836e-05
A0A8I3MV62	TNFAIP8	44610446	4.09067e-05	62453406	5.87688e-05	86401968	7.82003e-05	40288555	3.56951e-05	4021148	3.15547e-06	71491946	5.90172e-05	26181055	4.88047e-05	12088630	1.06019e-05	12806290	1.06285e-05		0		0	10527314	1.00426e-05	3302644	2.65329e-06	44342773	3.63517e-05	4670742	3.61369e-06
A0A8I3MV65	HNRNPM	0	0		0	34078357	3.08435e-05	0	0	5894144	4.62524e-06	38865112	3.20835e-05		0	5292727	4.64179e-06	8010854	6.64856e-06		0		0		0	8900478	7.15049e-06	17021518	1.3954e-05	58854766	4.55352e-05
A0A8I3MV74	LOC119863969	51038976	4.68015e-05	60136856	5.65889e-05	540931976	0.000489585	68685316	6.08542e-05	834894555	0.000655157	586569854	0.000484218	78580664	0.000146484	380249484	0.000333484	553848035	0.000459663		0		0	243511500	0.0002323	346455660	0.000278337	339583944	0.000278387	286939176	0.000222001
A0A8I3MV80	CALM3	39419936	3.61471e-05	45818832	4.31156e-05	51486876	4.65995e-05	54173740	4.79972e-05	562883684	0.000441705	59315290	4.89653e-05	376799775	0.000702401	728554528	0.000638952	92026363	7.63767e-05	55029970	9.10007e-05	575461084	0.000996765	49043690	4.67856e-05	68461704	5.5001e-05	75091092	6.15588e-05	70685436	5.46884e-05
A0A8I3MVA3	COG4	41599767	3.8146e-05	560372500	0.000527312	69168704	6.26029e-05	82877256	7.34281e-05	112465129	8.82535e-05	85769250	7.08033e-05		0	82282520	7.21629e-05	83753430	6.95107e-05		0		0	38890542	3.70999e-05	92816706	7.45674e-05	140639611	0.000115295	799278125	0.000618391
A0A8I3MVA5	PLAT		0		0		0		0	43722056	3.43095e-05	9652298	7.96806e-06		0		0		0		0		0		0	26555146	2.1334e-05		0		0
A0A8I3MVA9	GOLM1	74639804	6.84429e-05	46415344	4.3677e-05	61531932	5.56911e-05	1728426	1.53136e-06	160526455	0.000125968	113914510	9.40374e-05	476204	8.87702e-07	99190672	8.69915e-05	199115	1.65254e-07	474283064	0.000784301	7031810	1.21799e-05	95063392	9.06865e-05	228252750	0.000183374	17993295	1.47507e-05	21661518	1.67592e-05
A0A8I3MVB2	VAPA	253307796	0.000232277	266943053	0.000251194	390124296	0.000353092	351795472	0.000311686	38509333	3.0219e-05	363624608	0.000300175	3617390	6.74326e-06	284691568	0.000249678	351865014	0.000292028	340843750	0.000563639	3967479	6.87213e-06	199464036	0.00019028	321698592	0.000258447	358480277	0.000293878	327689846	0.000253529
A0A8I3MVB5	ADSS2	1797443350	0.00164821	170607240	0.000160542	197347600	0.000178615	174319825	0.000154445	2056935350	0.00161412	174963700	0.000144434	56064285	0.000104511	180549792	0.000158345	193360056	0.000160478	61984674	0.000102501	497664794	0.000862013	155157000	0.000148013	1750082750	0.00140599	186665448	0.000153026	18610384	1.43986e-05
A0A8I3MVB8	PABPN1	430131942	0.000394421	347591628	0.000327085	410471278	0.000371508	22135690	1.96119e-05	35888848	2.81626e-05	421789293	0.000348191		0	413048538	0.000362249	52907088	4.39099e-05		0	10042203	1.73943e-05	40508604	3.86435e-05	44434368	3.56978e-05	455974592	0.000373802	464211216	0.000359154
A0A8I3MVC3	MCU	718144479	0.000658521	825482602	0.000776781	754475470	0.000682858	794668005	0.000704065	51874935	4.07072e-05	738914880	0.000609981	245355472	0.000457373	72284016	6.33941e-05	94818477	7.8694e-05	229938210	0.000380239	240783424	0.000417065	839363610	0.000800717	49552710	3.98098e-05	46448976	3.80783e-05	480490990	0.00037175
A0A8I3MVC6	LOC102151856	66337556	6.08299e-05	1155820	1.08763e-06	89503476	8.10074e-05	75287350	6.67035e-05	6005822	4.71288e-06	98504188	8.13161e-05	7090386	1.32173e-05	12429056	1.09004e-05	13118308	1.08875e-05	56399637	9.32656e-05	69042396	0.000119589	30139468	2.87518e-05	7798876	6.26549e-06	67513868	5.5347e-05	75498506	5.84122e-05
A0A8I3MVC7	RABL6	10850872	9.94999e-06	13197868	1.24192e-05	12017308	1.08766e-05	13199892	1.16949e-05	938164	7.36195e-07	109408936	9.0318e-05		0	86684140	7.60232e-05	89006515	7.38704e-05		0		0	55315236	5.27684e-05	81059270	6.51217e-05	87277765	7.15492e-05	7774755	6.01522e-06
A0A8I3MVD2	PROM2	18254538	1.6739e-05	17479285	1.64481e-05	23219688	2.10156e-05	40312086	3.57159e-05	60568089	4.75289e-05	50256644	4.14873e-05	38404458	7.15906e-05	9377446	8.22415e-06	22792248	1.89163e-05	44010927	7.2779e-05	55966782	9.69409e-05		0	16455938	1.32204e-05	5694136	4.66798e-06	12891386	9.97389e-06
A0A8I3MVD4	ARPC1B	294091424	0.000269675	284647608	0.000267854	324060511	0.000293299	21168056	1.87546e-05	287300680	0.00022545	255189456	0.000210661	16123092	3.00554e-05	376204849	0.000329937	424191960	0.000352056	197027296	0.000325815	18233978	3.15833e-05	295886320	0.000282263	411857842	0.00033088	402666768	0.000330101	40661148	3.1459e-05
A0A8I3MVE0	AP1G2	177566356	0.000162824	182082380	0.00017134	200414630	0.00018139	211554618	0.000187434	208967583	0.000163981	247808256	0.000204568	68510994	0.000127713	152673624	0.000133897	131147982	0.000108846	89589388	0.00014815	92835288	0.000160801	489228690	0.000466704	137019795	0.000110079	133404722	0.000109364	11302641	8.7447e-06
A0A8I3MVE3	TMED7	195138918	0.000178938	136333901	0.000128291	21915726	1.98354e-05	170228721	0.00015082	161928578	0.000127068	186641871	0.000154074	87604829	0.000163306	123988436	0.00010874	149485297	0.000124064	97403088	0.000161071	93107495	0.000161273	1752095730	0.00167143	145703866	0.000117056	150802526	0.000123626	139936608	0.000108267
A0A8I3MVE4	MESD	77076592	7.06774e-05	62289724	5.86148e-05	84001888	7.60281e-05	73749912	6.53414e-05	85204216	6.68613e-05	72339032	5.97165e-05	4319616	8.05229e-06	43808814	3.84209e-05	490904484	0.000407423	48599999	8.03677e-05	53034457	9.18618e-05	54650778	5.21345e-05	718794125	0.000577467	854264	7.00315e-07	822193872	0.000636121
A0A8I3MVF4	PTPN2	44893500	4.11663e-05	480564	4.52212e-07	38697969	3.50246e-05	26408094	2.33972e-05	57658652	4.52458e-05	42348696	3.49592e-05		0	6108477	5.35722e-06	47707362	3.95944e-05		0		0	83445892	7.96039e-05	38479611	3.09139e-05	36333945	2.97861e-05	61659820	4.77054e-05
A0A8I3MVG3	MSH2	243876570	0.000223629	254671452	0.000239647	19836193	1.79533e-05	419583546	0.000371745	574379928	0.000450727	348191569	0.000287435	400527	7.46631e-07	889594460	0.000780186	817042900	0.0006781	68618446	0.000113471	28211209	4.88651e-05	705053610	0.000672591	9737364	7.82283e-06	1079494164	0.000884956	103344140	7.9956e-05
A0A8I3MVG8	SUCLA2	585986904	0.000537336	45443365	4.27623e-05	82020204	7.42345e-05	50941224	4.51332e-05	668604365	0.000524666	523784112	0.000432388	24750936	4.61388e-05	853696102	0.000748703	1086241208	0.00090152	275909697	0.00045626	322433000	0.000558491	870685905	0.000830598	1304977376	0.0010484	1614263815	0.00132335	122863777	9.50581e-05
A0A8I3MVH1	CUL5	162039582	0.000148586	195932637	0.000184373	190178890	0.000172126	183791394	0.000162837	183438460	0.000143948	172813743	0.000142659	6022190	1.12261e-05	125172464	0.000109778	144717560	0.000120107	44373488	7.33785e-05	21607384	3.74265e-05	112767074	0.000107575	112335377	9.02483e-05	115114615	9.43695e-05	11509526	8.90477e-06
A0A8I3MVI4	GSTZ1	10426136	9.56052e-06	94283460	8.8721e-05	10710212	9.69356e-06	85823220	7.60382e-05	62305804	4.88925e-05	77174688	6.37084e-05		0	39070137	3.4265e-05	59218204	4.91478e-05		0		0	65507088	6.2491e-05	35472246	2.84978e-05	29468772	2.41581e-05	41162512	3.18469e-05
A0A8I3MVI6	SELENOO	13158848	1.20663e-05	15609216	1.46883e-05	14449949	1.30783e-05	80945522	7.17166e-05	8348795	6.55145e-06	8505736	7.02156e-06		0	23552176	2.06556e-05	3350635	2.78084e-06		0		0	1382396	1.31875e-06	17603185	1.41421e-05		0		0
A0A8I3MVI9		53369877	4.89389e-05	41162778	3.87343e-05	56312994	5.09675e-05	44337159	3.92821e-05	8591352	6.74179e-06	51922302	4.28623e-05		0	93291534	8.18179e-05	13105017	1.08764e-05		0		0	42215614	4.02719e-05	105692448	8.49115e-05	121793181	9.98445e-05	96781962	7.48789e-05
A0A8I3MVJ2	TNPO1	188708982	0.000173042	173780943	0.000163528	185949412	0.000168298	2129419710	0.00188664	2512965936	0.00197197	20500150	1.69231e-05	157214655	0.000293067	2254004010	0.00197679	215294490	0.000178682	155933945	0.000257861	169299702	0.000293247	230773122	0.000220148	2760472680	0.00221772	272023312	0.000223001	271441654	0.000210011
A0A8I3MVJ9	ECPAS	148043565	0.000135752	155942577	0.000146742	156140880	0.000141319	1534695316	0.00135972	168504995	0.000132229	1696711860	0.00140065	652299195	0.00121597	209187690	0.00018346	192686464	0.000159919	58384992	9.65487e-05	446010257	0.000772541	1463006502	0.00139565	1716251295	0.00137881	1894891744	0.00155341	1640319634	0.00126909
A0A8I3MVK4	POLR2J	30815292	2.82569e-05	26078402	2.45398e-05	24893458	2.25305e-05	17036968	1.50945e-05	5118466	4.01655e-06	117476914	9.69782e-05		0		0		0		0		0		0		0	36557874	2.99697e-05		0
A0A8I3MVK5	TBPL1		0		0		0		0		0		0		0	8301406	7.28044e-06	13739302	1.14029e-05		0		0	7613965	7.2634e-06		0		0		0
A0A8I3MVK7	KRT24		0		0	3957838	3.58214e-06	19685674	1.74412e-05	7525062	5.90506e-06	26403242	2.17961e-05	12544012	2.33836e-05	23464734	2.05789e-05	12362236	1.026e-05		0		0		0	14655402	1.17739e-05		0		0
A0A8I3MVL0	SARS2	15649782	1.43505e-05	34095820	3.20843e-05	64573525	5.84439e-05	8513931	7.54322e-06	25370262	1.99085e-05	12713174	1.04948e-05		0		0		0	28262534	4.67365e-05		0		0		0	22598919	1.85263e-05	18994794	1.4696e-05
A0A8I3MVL5	CUX1	126294024	0.000115809	126458615	0.000118998	74728804	6.76352e-05	89033056	7.8882e-05	61288863	4.80945e-05	90500908	7.47093e-05		0	59180778	5.19023e-05	5530047	4.58963e-06		0		0	10333540	9.85776e-06	7315324	5.87701e-06	9016376	7.39151e-06	7591596	5.87352e-06
A0A8I3MVM2	APPL2		0	11261703	1.05973e-05	35451687	3.20865e-05	6686603	5.92424e-06	10730024	8.42005e-06	57371987	4.73611e-05		0		0	69463975	5.76512e-05		0		0	15097139	1.4402e-05	12468417	1.00169e-05	301718	2.47345e-07	9854649	7.62441e-06
A0A8I3MVM8	TCOF1	273300684	0.00025061	296089574	0.000278621	26144712	2.3663e-05	24842490	2.20101e-05	264755568	0.000207759	252393196	0.000208353		0	294782810	0.000258528	208076858	0.000172692		0		0	284048622	0.00027097	246829320	0.000198299	24551070	2.01267e-05	263958950	0.000204222
A0A8I3MVP1	HDAC1	63268236	5.80154e-05	4915548	4.62554e-06	69182139	6.26151e-05	78302214	6.93747e-05	95446686	7.48988e-05	65384139	5.39752e-05	12616879	2.35194e-05	92628198	8.12362e-05	63620710	5.28016e-05	10243785	1.69397e-05	8997483	1.55847e-05	84414159	8.05275e-05	86344248	6.93675e-05	96613998	7.9203e-05	93009942	7.19606e-05
A0A8I3MVP2	WDR3	53508171	4.90657e-05	99303564	9.34449e-05	17740710	1.60567e-05	34087864	3.02014e-05	143598704	0.000112685	80090685	6.61155e-05	53624472	9.99626e-05	30030066	2.63368e-05	49499313	4.10817e-05	79621580	0.000131667	24677252	4.27438e-05	6130632	5.84836e-06	74061192	5.94995e-05	108332304	8.88095e-05	11835472	9.15695e-06
A0A8I3MVP9	PPA1	343774926	0.000315233	277769113	0.000261381	314787345	0.000284906	28941129	2.56414e-05	454025136	0.000356282	323443533	0.000267005	45932144	8.56231e-05	297876138	0.000261241	382986318	0.000317857	2409894	3.98514e-06	40172918	6.95841e-05	146241240	0.000139508	467393625	0.000375496	48119266	3.94476e-05	440829648	0.000341064
A0A8I3MVQ3	PDPR	2773626	2.54335e-06		0	21918433	1.98378e-05	5870964	5.20159e-06	154697294	0.000121394	103023652	8.50469e-05	23408705	4.36367e-05		0		0	48605475	8.03768e-05	6443916	1.11616e-05	20399077	1.94599e-05	19358754	1.55525e-05	20375230	1.67034e-05	125037510	9.67399e-05
A0A8I3MVQ7	XPO6	9454508	8.66956e-06	40791787	3.83852e-05	3375999	3.05554e-06	80005605	7.08838e-05	6704910	5.26147e-06	5376864	4.43865e-06		0	215127	1.88669e-07	23751226	1.97122e-05		0		0	9287864	8.86023e-06	154359892	0.00012401	1649774	1.35246e-06	106440674	8.23517e-05
A0A8I3MVQ8	SEPSECS	89036376	8.16442e-05	89518500	8.42372e-05	117675040	0.000106505	113334620	0.000100413	127411488	9.99821e-05	11579892	9.5593e-06	39225678	7.31215e-05	72564584	6.36401e-05	9890145	8.20827e-06	58500057	9.6739e-05	347665934	0.000602197	54988026	5.24563e-05	72858140	5.8533e-05	92323824	7.56859e-05	95450880	7.38491e-05
A0A8I3MVS4	EPHA2	227357071	0.000208481	2243708400	0.00211134	229689512	0.000207886	1800547208	0.00159526	212273120	0.000166575	1977247206	0.00163223	512463511	0.000955295	2725067565	0.00238992	2969623750	0.00246462	595146208	0.000984167	529671022	0.000917451	2278593	2.17368e-06	129431234	0.000103983	145396648	0.000119194	1490846496	0.00115345
A0A8I3MVS7	COMMD10	28389236	2.60322e-05	21683693	2.04044e-05	18593586	1.68286e-05	16730424	1.48229e-05	1495188	1.1733e-06	32496036	2.68258e-05		0	14815507	1.29934e-05	18731158	1.55458e-05		0		0	12776677	1.21884e-05	10987919	8.82751e-06	19648650	1.61077e-05	11978544	9.26764e-06
A0A8I3MVS8	DPAGT1	32049411	2.93885e-05	28999029	2.72882e-05	37503399	3.39434e-05	38196363	3.38414e-05	208441188	0.000163568	31966128	2.63883e-05	133627968	0.000249099	25979592	2.27845e-05	2764626	2.29449e-06	186480456	0.000308375	155536419	0.000269407	27342819	2.60839e-05	221987562	0.000178341	195278541	0.000160087	20770821	1.60701e-05
A0A8I3MVT0	HNRNPL	305131220	0.000279798	280794942	0.000264229	228904058	0.000207176	253287120	0.000224409	573681825	0.000450179	307208838	0.000253604		0	45606672	3.99977e-05	417516675	0.000346516		0		0	228648980	0.000218121	523700216	0.000420732	636514242	0.000521807	575225847	0.000445045
A0A8I3MVT5	AARS1	196399904	0.000180094	1736440320	0.001634	233301608	0.000211156	2020636082	0.00179026	2742853500	0.00215237	233629605	0.000192863	42194392	7.86555e-05	322960594	0.000283241	330716628	0.000274476	55051724	9.10366e-05	64930271	0.000112467	1946318550	0.00185671	299418467	0.000240548	327462336	0.00026845	29928458	2.31553e-05
A0A8I3MVV1	YIF1B	10274127	9.42113e-06		0	14893839	1.34801e-05	10564347	9.35986e-06	29478325	2.31322e-05		0		0		0		0		0		0	11050713	1.05419e-05	8607524	6.91514e-06	7211696	5.91206e-06	5607499	4.33845e-06
A0A8I3MVV6	PUM1	44273480	4.05977e-05	62048903	5.83882e-05	550020	4.9781e-07	60665274	5.37486e-05	8645812	6.78453e-06	568194	4.69049e-07	430977	8.03394e-07	126977128	0.000111361	93061437	7.72358e-05	28744256	4.75331e-05	161466690	0.000279679	108107704	0.00010313	112318614	9.02349e-05	107898040	8.84535e-05	120602763	9.33088e-05
A0A8I3MVW5	ANXA7	970750260	0.000890155	675506095	0.000635653	1161675744	0.0010514	887895862	0.000786663	153256768	0.000120263	109562160	9.04445e-05	187643218	0.00034979	1502943744	0.0013181	143216490	0.000118862	109262862	0.000180683	9794416	1.69651e-05	4558236	4.34836e-06	142992015	0.000114877	157159350	0.000128837	130171792	0.000100712
A0A8I3MVW9	ACTN1	734920704	0.000673905	816580836	0.000768405	903108833	0.000817382	63521464	5.62791e-05	81365490	6.3849e-05	80043392	6.60765e-05	142399325	0.00026545	132667964	0.000116352	173260104	0.000143796	173773236	0.000287361	1808897356	0.00313322	934902216	0.000891857	924422226	0.000742665	1120898688	0.000918899	974553601	0.000753999
A0A8I3MVX3	FASN	9746202510	0.00893703	958732953	0.00090217	1037133048	0.000938684	1041663725	0.000922899	1162227150	0.000912021	1147903050	0.000947604	2878252512	0.00536541	7059577972	0.00619134	7026827884	0.00583187	3721905850	0.00615475	3070587096	0.00531861	521778672	0.000497755	7918114990	0.00636128	8653014128	0.00709363	7809556284	0.00604215
A0A8I3MVX4	TRIM16	52268466	4.79289e-05	62231946	5.85604e-05	68618409	6.21049e-05	52297962	4.63353e-05	40737066	3.19671e-05	68641296	5.6664e-05	29928823	5.5791e-05	27635634	2.42368e-05	57481212	4.77062e-05		0		0	77673024	7.40968e-05	14333778	1.15155e-05	28757418	2.3575e-05	23614476	1.82702e-05
A0A8I3MVX5	DSCC1	0	0	4081456	3.84066e-06		0	0	0		0		0		0	11610834	1.01829e-05		0		0		0	7797562	7.43854e-06	34317214	2.75699e-05	46206553	3.78796e-05	28225063	2.18374e-05
A0A8I3MVY3	QPCTL	46664793	4.27905e-05	4998244	4.70336e-06	40216332	3.63988e-05	41116509	3.64287e-05	162216492	0.000127294	36728097	3.03194e-05	44213568	8.24195e-05	33498078	2.93783e-05	81504914	6.76445e-05	21368125	3.53355e-05	69148556	0.000119773	16319148	1.55678e-05	15992346	1.2848e-05	62112856	5.09194e-05	12898413	9.97933e-06
A0A8I3MVZ2	WASHC4	30215934	2.77073e-05	388312875	0.000365403	28554592	2.58441e-05	3197176	2.83265e-06	299077730	0.000234692	372124730	0.000307192	149834835	0.00027931	174664544	0.000153183	22925512	1.90269e-05	16719435	2.76482e-05	13116342	2.2719e-05	218037472	0.000207999	235803850	0.000189441	207015696	0.000169709	230899374	0.000178644
A0A8I3MVZ5	NFKBIB	17694582	1.62255e-05	34443729	3.24116e-05	29970576	2.71256e-05	24987610	2.21387e-05	14479576	1.13624e-05	22577912	1.86383e-05		0	236656509	0.000207551	25977126	2.15596e-05		0		0	17288090	1.64921e-05	100492168	8.07337e-05	10399506	8.52539e-06	32875503	2.54353e-05
A0A8I3MW04	RAB6A	42990277	3.9421e-05	45910602	4.3202e-05	53225656	4.81733e-05	43540990	3.85767e-05	639114355	0.000501525	485224570	0.000400557	155921890	0.000290657	530696520	0.000465428	81895814	6.7969e-05	160028847	0.000264633	145584504	0.000252169	224323893	0.000213996	60767256	4.88194e-05	613549233	0.00050298	521471456	0.000403456
A0A8I3MW30	TMEM199	76504	7.01523e-08	9308323	8.75916e-06	71405527	6.46274e-05	757423	6.71066e-07	58526724	4.5927e-05	6846515	5.65186e-06		0	3025035	2.653e-06	18389862	1.52626e-05		0		0	8317612	7.93465e-06	4464013	3.58631e-06	76867295	6.30149e-05	7550776	5.84194e-06
A0A8I3MW35	TLE1		0		0		0	30430628	2.69611e-05	49991256	3.92291e-05	33384328	2.7559e-05		0	3281210	2.87767e-06	55963914	4.64469e-05		0		0		0	49025277	3.93861e-05	45545082	3.73373e-05	48819012	3.77706e-05
A0A8I3MW43	MEA1		0		0		0		0	6323584	4.96223e-06		0		0	74556465	6.5387e-05	8570264	7.11284e-06		0		0		0	11788496	9.47068e-06	10485152	8.5956e-06	62749824	4.85487e-05
A0A8I3MW55	ANKRD54	1648938	1.51204e-06		0	2263371	2.04852e-06	1843847	1.63362e-06		0	9464875	7.81334e-06		0		0	1614853	1.34024e-06		0		0	1390541	1.32652e-06		0	2188691	1.79426e-06		0
A0A8I3MW56	LGALS7B	175690672	0.000161104	124041621	0.000116724	25430656	2.30167e-05	8589492	7.61017e-06	134855672	0.000105824	10093341	8.33214e-06		0	53300776	4.67455e-05	5921993	4.91492e-06		0		0	30504348	2.90999e-05	3244477	2.60656e-06		0		0
A0A8I3MW71	EXOSC6	96865824	8.88236e-05	88177325	8.29751e-05	89443290	8.0953e-05	104578032	9.26547e-05	110238126	8.65059e-05	88822692	7.33239e-05		0	78039736	6.84419e-05	65286180	5.41839e-05		0	6194737	1.073e-05	38369208	3.66026e-05	83281560	6.6907e-05	11067072	9.07265e-06	110476896	8.54745e-05
A0A8I3MW76	GUK1	26493160	2.42936e-05	222669435	0.000209533	35475516	3.2108e-05	19265785	1.70692e-05	245982024	0.000193027	22423855	1.85111e-05		0	10261995	8.99991e-06	125249952	0.00010395		0		0	158595940	0.000151294	11387330	9.14839e-06	129202180	0.000105918	128541895	9.94512e-05
A0A8I3MW78	SPINT2	249130020	0.000228446	235319436	0.000221436	217760310	0.00019709	460020516	0.000407572	456566484	0.000358276	52987842	4.37419e-05	21858892	4.07476e-05	214638344	0.000188241	174042032	0.000144445	24460928	4.045e-05	244503264	0.000423508	181539704	0.000173181	18965984	1.5237e-05	192595672	0.000157888	261087365	0.000202
A0A8I3MW92	NUP155	133159464	0.000122104	1393563724	0.00131135	1625863482	0.00147153	1719562374	0.00152351	188790888	0.000148148	1548012256	0.0012779	388981390	0.000725109	184314208	0.000161646	1693735127	0.00140571	761883510	0.00125989	53972160	9.3486e-05	139209489	0.0001328	1655454880	0.00132996	1677333833	0.00137506	1783559136	0.00137992
A0A8I3MW93	RANBP2	120414745	0.000110417	1127517475	0.001061	1087429630	0.000984206	1166129777	0.00103317	1203142960	0.000944128	115088085	9.50062e-05	16797164	3.1312e-05	146996782	0.000128918	1325096974	0.00109976	259847604	0.000429699	227915235	0.000394775	133140676	0.000127011	1450673448	0.00116545	1471165854	0.00120604	1635200028	0.00126513
A0A8I3MW99	PPP3CB	17357723	1.59166e-05	36112136	3.39816e-05		0	32617607	2.88987e-05	50705850	3.97898e-05	34507532	2.84863e-05		0		0		0		0		0	29215925	2.78708e-05		0	27488003	2.25343e-05	24216707	1.87361e-05
A0A8I3MWA3	SYNRG	39813796	3.65083e-05	53444185	5.02911e-05	4677894	4.23385e-06	51143706	4.53126e-05	55664155	4.36807e-05	6138101	5.06706e-06		0	5681084	4.98239e-06	5026118	4.1714e-06		0		0	4845392	4.6223e-06	4775213	3.83633e-06	59343403	4.8649e-05	4898814	3.79015e-06
A0A8I3MWB6	GPATCH8	62066177	5.69132e-05	5830685	5.48669e-06	1110154	1.00477e-06	7734755	6.85288e-06	186970152	0.000146719	6433815	5.31117e-06		0	24109317	2.11442e-05	36785496	3.05299e-05		0		0	20415928	1.94759e-05	3250164	2.61113e-06	32538188	2.66744e-05	4630408	3.58249e-06
A0A8I3MWB8	RCC2	185219138	0.000169841	226749400	0.000213372	2009539125	0.00181879	215184736	0.000190651	2560944375	0.00200962	216871628	0.000179029	258494795	0.000481866	329889630	0.000289318	241914736	0.000200776	354847537	0.000586796	267944094	0.00046411	269769582	0.000257349	335489322	0.000269526	335266965	0.000274848	336397938	0.000260267
A0A8I3MWF2	ZFAND6		0	2261353	2.12794e-06		0	41873735	3.70995e-05	24259937	1.90372e-05	40663452	3.3568e-05		0		0		0		0		0	19932947	1.90152e-05	34175503	2.7456e-05	25738235	2.10999e-05	39315315	3.04177e-05
A0A8I3MWF5	VCP	3605073244	0.00330577	316309224	0.000297648	386185520	0.000349527	2968154672	0.00262974	4534693332	0.00355846	3455150790	0.00285226	216798640	0.000404139	3098904402	0.00271778	348290752	0.000289062	2267748812	0.00375008	2022306684	0.00350287	2106834210	0.00200983	3479041328	0.002795	3417352200	0.0028015	3478609950	0.00269135
A0A8I3MWF6	AP2A2	4221183108	0.00387072	420894880	0.000396063	386816463	0.000350098	436684280	0.000386896	376813976	0.000295693	442791103	0.000365528	1529625125	0.00285141	307654737	0.000269817	415677598	0.000344989	165196718	0.000273179	143625020	0.000248775	331620549	0.000316352	344658036	0.000276892	36502794	2.99245e-05	30646518	2.37108e-05
A0A8I3MWG1	PHC2		0		0	0	0		0	0	0	0	0		0		0		0		0		0	0	0	39864056	3.20261e-05	0	0	21701372	1.67901e-05
A0A8I3MWG3	PSME3	1143699565	0.00104874	154229865	0.000145131	114764112	0.00010387	128739028	0.000114061	1414440375	0.00110994	126107760	0.000104103	88818915	0.000165569	179142858	0.000157111	169683714	0.000140828	147159296	0.000243351	67949421	0.000117696	113337827	0.00010812	14397786	1.15669e-05	156814146	0.000128554	150506046	0.000116445
A0A8I3MWI3	PPP5C	2120902	1.94482e-06		0		0		0	15704562	1.23237e-05		0		0	11204138	9.82618e-06	12648355	1.04974e-05		0		0	6610012	6.30567e-06	22504139	1.80794e-05	20157822	1.65251e-05	20142604	1.55841e-05
A0A8I3MWI6		33209234	3.04521e-05	93092290	8.76001e-05	14432362	1.30624e-05	48223703	4.27255e-05	12572196	9.86563e-06	50255035	4.1486e-05	31666762	5.90307e-05	6764746	5.93277e-06	9224826	7.65609e-06	22243691	3.67834e-05	24863148	4.30658e-05	56091066	5.35085e-05	5087526	4.08723e-06	128467148	0.000105316	140749672	0.000108896
A0A8I3MWJ7	GLUL	286413678	0.000262634	104415834	9.82556e-05	408055572	0.000369321	251344917	0.000222688	410175550	0.000321872	3964221	3.2725e-06		0	20389318	1.78817e-05	56853684	4.71854e-05		0		0		0	6478055	5.20436e-06	90912682	7.45291e-05	62874364	4.86451e-05
A0A8I3MWJ8	SLC3A2	70898000	6.50118e-05	750276464	0.000706012	7276530	6.58581e-06	796370128	0.000705573	1023976196	0.000803533	765670320	0.000632067	244999125	0.000456708	31188975	2.73531e-05	283719628	0.000235471	270437818	0.000447211	268943136	0.00046584	250342700	0.000238816	238646793	0.000191725	282589098	0.000231663	271218255	0.000209838
A0A8I3MWJ9	LGALS7B	9203078	8.439e-06	1078211	1.0146e-06		0	8949785	7.92938e-06	47700884	3.74318e-05	560369	4.62589e-07		0		0		0		0		0		0		0	19995127	1.63918e-05		0
A0A8I3MWK1	NIPBL		0	207377	1.95142e-07	105520792	9.55043e-05	145577286	0.000128979	66322734	5.20447e-05	7538767	6.22332e-06		0	118005372	0.000103492	74103604	6.15019e-05		0		0	19342262	1.84517e-05	69791914	5.60696e-05	64642148	5.29928e-05	78431436	6.06814e-05
A0A8I3MWK3	DDX19A	13303731	1.21992e-05	14006777	1.31804e-05	76536553	6.92714e-05	11386749	1.00885e-05	1480172	1.16152e-06	9386652	7.74876e-06		0	14841046	1.30158e-05	14129598	1.17268e-05		0		0	79002476	7.5365e-05	18628227	1.49656e-05	9776173	8.01439e-06	17515006	1.35511e-05
A0A8I3MWK4	TRMT1L	102876368	9.43351e-05	95993976	9.03306e-05	9218910	8.34381e-06	122929968	0.000108914	112023162	8.79066e-05	121334274	0.000100162		0	57570985	5.04905e-05	65834664	5.46391e-05		0	38958918	6.74813e-05	122152128	0.000116528	98487570	7.91233e-05	122894968	0.000100748	110688515	8.56382e-05
A0A8I3MWL0	TMED3	34703636	3.18224e-05	4198448	3.95075e-06	195091	1.76572e-07	45694876	4.0485e-05	35134554	2.75707e-05	40970692	3.38217e-05	216421758	0.000403437	11767094	1.03199e-05	29067476	2.41244e-05	13736204	2.2715e-05	21044610	3.64517e-05	33013434	3.14934e-05	33890410	2.7227e-05	30136386	2.47054e-05	31522364	2.43884e-05
A0A8I3MWP5	UBQLN1	88044384	8.07346e-05	64173816	6.03877e-05	84062264	7.60827e-05	7474522	6.62232e-06	101031602	7.92814e-05	847123145	0.000699307		0	72226500	6.33436e-05	7969536	6.61427e-06		0		0	394388262	0.00037623	106314838	8.54115e-05	109293408	8.95974e-05	89707576	6.94056e-05
A0A8I3MWQ7	USP15	343054288	0.000314573	386245545	0.000363458	344085060	0.000311423	331118528	0.000293366	428148859	0.000335976	38659744	3.1914e-05	19276088	3.5933e-05	49723349	4.3608e-05	545993730	0.000453144	2361962	3.90587e-06	27945756	4.84053e-05	585099008	0.00055816	617209701	0.000495856	65072844	5.33459e-05	63577331	4.91889e-05
A0A8I3MWR4	SKIC8	137849569	0.000126405	12003440	1.12953e-05	135393635	0.000122542	150589985	0.000133421	182510025	0.000143219	172213678	0.000142164	477781695	0.000890643	137117876	0.000120254	112650629	9.34937e-05	572583726	0.000946857	51484220	8.91766e-05	102022092	9.73248e-05	116629045	9.36978e-05	133593992	0.000109519	118094457	9.13681e-05
A0A8I3MWS6	MRPL54	12169685	1.11593e-05	22843458	2.14958e-05	26226884	2.37373e-05	11336327	1.00438e-05	21625076	1.69696e-05	22950844	1.89461e-05		0	38546774	3.3806e-05	3099630	2.57252e-06		0		0	19826918	1.8914e-05		0	4445035	3.64398e-06	35961912	2.78233e-05
A0A8I3MWT2		14338852	1.31484e-05	16690918	1.57062e-05	11678023	1.05695e-05	11008117	9.75304e-06	57364995	4.50154e-05	12754783	1.05292e-05		0		0		0		0		0	335892	3.20427e-07	6498713	5.22096e-06	62700356	5.1401e-05	8629015	6.67615e-06
A0A8I3MWT8	OPLAH	511548860	0.000469078	489415700	0.000460542	595421442	0.000538902	575987456	0.000510317	688262718	0.000540092	701378904	0.000578994	374958912	0.000698969	761962446	0.000668251	992152013	0.000823431	393567284	0.000650825	350730835	0.000607506	1152827808	0.00109975	132185900	0.000106196	142982644	0.000117215	1285090002	0.000994257
A0A8I3MWU3	PPP2R5C	157483144	0.000144408	138892910	0.000130699	113835764	0.00010303	247346721	0.000219146	242633376	0.000190399	176423952	0.000145639	71304375	0.00013292	4128920	3.62112e-06	340583968	0.000282666	13619238	2.25215e-05	142012452	0.000245982	66868304	6.37895e-05	320312745	0.000257334	290078496	0.000237803	33753627	2.61147e-05
A0A8I3MWU8	TUT7	93903215	8.6107e-05	161368104	0.000151848	138866412	0.000125685	157701624	0.000139721	129219741	0.000101401	197620801	0.000163138		0	34749392	3.04757e-05	238412988	0.000197869		0	13669003	2.36763e-05	33359792	3.18238e-05	263711464	0.000211861	44481516	3.64654e-05	461779158	0.000357272
A0A8I3MWV5	MAP3K7	36868582	3.38076e-05	4171977	3.92584e-06	38624495	3.49581e-05	3871834	3.43039e-06	67926577	5.33032e-05	49798486	4.11091e-05		0	50656997	4.44269e-05	29246968	2.42734e-05		0		0	14633226	1.39595e-05	33020642	2.65282e-05	36337632	2.97891e-05	478218	3.69991e-07
A0A8I3MWV8	CTCF	37139188	3.40557e-05	47205390	4.44204e-05	5245890	4.74793e-06	40707068	3.60659e-05	35322605	2.77183e-05	4932672	4.07196e-06	22552016	4.20397e-05	59550045	5.22262e-05	32659332	2.71054e-05	10343539	1.71047e-05		0	75468996	7.19942e-05	59300095	4.76407e-05	60288265	4.94236e-05	72943812	5.64357e-05
A0A8I3MWW3	ERLEC1	33589372	3.08006e-05	3150250	2.96439e-06	37711144	3.41315e-05	35063394	3.10657e-05	26395568	2.07131e-05	37204144	3.07123e-05		0	6124448	5.37122e-06	61574478	5.11034e-05		0		0	152364912	0.00014535	158500888	0.000127337	67815225	5.55941e-05	11282022	8.72875e-06
A0A8I3MWW9	SRRT	121874440	0.000111756	119021850	0.000112	1265722340	0.00114557	108126817	9.57988e-05	156652517	0.000122928	136057380	0.000112317	5308935	9.8965e-06	196433001	0.000172274	144453488	0.000119888	48403258	8.00424e-05		0	15143836	1.44466e-05	1790566882	0.00143851	1734865944	0.00142222	1993875936	0.00154264
A0A8I3MWX4	ACAD8	21085434	1.93348e-05	13676987	1.28701e-05	25877316	2.34209e-05	19161514	1.69768e-05	25447906	1.99694e-05	32102488	2.65009e-05	9143725	1.7045e-05	27715277	2.43067e-05	35076535	2.91116e-05	26609050	4.40022e-05	11228446	1.9449e-05	21677428	2.06794e-05	31361309	2.51951e-05	6923862	5.6761e-06	41234625	3.19027e-05
A0A8I3MWZ5	KIF5C	20731938	1.90107e-05	7308312	6.87714e-06	2270265	2.05476e-06	87821632	7.78087e-05	169203750	0.000132777	10779339	8.89844e-06		0	9276417	8.13554e-06	14498297	1.20328e-05		0		0	102446570	9.77297e-05	11657708	9.36561e-06	110813148	9.08433e-05	16984293	1.31405e-05
A0A8I3MX02	SDHB	117872580	0.000108086	1441316730	0.00135628	150993076	0.00013666	11401975	1.0102e-05	137245066	0.000107699	125221170	0.000103371	725084784	0.00135165	136797089	0.000119973	208942710	0.000173411	789203646	0.00130507	762738448	0.00132115	84593982	8.06991e-05	1633056	1.31197e-06	177650034	0.000145635	142507890	0.000110256
A0A8I3MX23	NCAPH	29465226	2.70189e-05	367930794	0.000346224	18506736	1.675e-05	312159397	0.000276569	414194970	0.000325026	276778356	0.000228483		0	476208135	0.000417641	287339228	0.000238476		0		0	42362203	4.04118e-05	518471190	0.000416531	590171130	0.000483815	625852368	0.000484214
A0A8I3MX29	POLD2	82347452	7.55106e-05	70174242	6.60342e-05	59448732	5.38056e-05	98887860	8.76133e-05	85094688	6.67754e-05	79631772	6.57367e-05		0	18530036	1.62511e-05	156287675	0.00012971	0	0	7543369	1.3066e-05	149442392	0.000142562	150856455	0.000121196	195279468	0.000160088	167819315	0.00012984
A0A8I3MX36	LOC119863903	69591304	6.38135e-05	5953232	5.60201e-06	94938876	8.59269e-05	47251208	4.18639e-05	51265876	4.02293e-05	32668514	2.69681e-05	59314152	0.000110569	55621312	4.87806e-05	64572868	5.35919e-05	63686812	0.000105316	56305468	9.75276e-05	33715512	3.21632e-05	8370849	6.725e-06	8690228	7.12414e-06	148667070	0.000115022
A0A8I3MX37	PPP4R1	213339340	0.000195627	223098280	0.000209936	208589550	0.000188789	22135586	1.96118e-05	288666924	0.000226522	262452144	0.000216657	6738296	1.2561e-05	296809140	0.000260306	27404091	2.27439e-05	24733362	4.09005e-05	65958368	0.000114247	20454020	1.95123e-05	245683646	0.000197378	266393361	0.000218386	266222125	0.000205973
A0A8I3MX52	IRF2BP1	54821568	5.02701e-05	6926076	6.51746e-06	35057481	3.17297e-05	43566312	3.85991e-05	24054939	1.88764e-05	40757442	3.36456e-05		0	30676029	2.69033e-05	34073096	2.82788e-05		0		0	25061244	2.39074e-05	17658064	1.41862e-05	217835859	0.000178579	19311982	1.49414e-05
A0A8I3MX71	MLST8	26689563	2.44737e-05	23420697	2.20389e-05	18060506	1.63461e-05	14005550	1.24087e-05	34327548	2.69375e-05	29913405	2.46938e-05		0	94961456	8.32825e-05	13930254	1.15613e-05		0		0	60444566	5.76616e-05	13414605	1.07771e-05	13572706	1.11267e-05	156214542	0.000120861
A0A8I3MX75	WDR74		0		0		0	0	0	0	0	0	0		0	0	0		0		0		0	0	0		0		0		0
A0A8I3MX81	KLC3	3502047	3.21129e-06	17270377	1.62515e-05	26467426	2.3955e-05		0		0	64588004	5.3318e-05		0		0		0		0		0	37753906	3.60156e-05	20358406	1.63556e-05	35274066	2.89172e-05	12579478	9.73258e-06
A0A8I3MX91	EFL1	8228687	7.54551e-06	73425513	6.90936e-05	81866216	7.40951e-05	6565648	5.81707e-06	57867866	4.541e-05	8675424	7.16164e-06		0	44676943	3.91823e-05	61053076	5.06706e-05		0		0	38170325	3.64129e-05	60322456	4.8462e-05	29962612	2.4563e-05	5756134	4.45344e-06
A0A8I3MX99	DNAJC21	7538303	6.91244e-06	291109365	0.000273935	21451856	1.94156e-05	24842222	2.20099e-05	18620936	1.46122e-05	19347162	1.59712e-05		0	27812866	2.43923e-05	47331444	3.92825e-05		0		0	35122581	3.35055e-05	28923	2.32363e-08	45239907	3.70871e-05	36078742	2.79136e-05
A0A8I3MXA1	ZPR1	161109084	0.000147733	192016104	0.000180688	15864492	1.43586e-05	136676250	0.000121093	104431770	8.19495e-05	130172682	0.000107459		0	20260098	1.77684e-05	135564036	0.000112511		0		0	180689754	0.00017237	107569158	8.64192e-05	109946052	9.01324e-05	13114638	1.01466e-05
A0A8I3MXA2	POLR2G	7040375	6.45585e-06	11228527	1.05661e-05	73762026	6.67602e-05	7597742	6.73149e-06	17235607	1.35251e-05	9433308	7.78728e-06		0	11738711	1.0295e-05	18815502	1.56158e-05		0		0		0	9542001	7.66588e-06	14179797	1.16244e-05	6431397	4.97589e-06
A0A8I3MXA3	RASAL2	41156132	3.77392e-05	33256274	3.12942e-05	384048	3.47593e-07	4075864	3.61116e-06	37542066	2.946e-05	51971570	4.2903e-05		0		0	101238545	8.40223e-05		0		0	15299571	1.45951e-05	48038434	3.85933e-05	54095868	4.43471e-05	43528106	3.36771e-05
A0A8I3MXA4	POLR1G	17895050	1.64093e-05	20053148	1.88701e-05	29945049	2.71025e-05	18753218	1.66151e-05	41691376	3.2716e-05	189585321	0.000156504		0	61107438	5.3592e-05	7726620	6.41266e-06		0		0	24617838	2.34844e-05	58722016	4.71763e-05	772415	6.33216e-07	63165955	4.88707e-05
A0A8I3MXA7	KIAA1522	55298054	5.0707e-05	340952725	0.000320837	625832171	0.000566426	6981351	6.18538e-06	557283832	0.000437311	716970462	0.000591865	31519234	5.87557e-05	246685184	0.000216346	30744622	2.55163e-05	20437642	3.37968e-05	52126353	9.02888e-05	1864592408	0.00177874	323321059	0.000259751	323704764	0.000265369	299058494	0.000231378
A0A8I3MXB3	G3BP1	501559864	0.000459918	641008566	0.000603191	48475350	4.38739e-05	631461150	0.000559466	952749560	0.00074764	698903567	0.000576951	236297910	0.000440488	124903152	0.000109542	877358664	0.000728159	8493557	1.40454e-05		0	42103961	4.01654e-05	81993030	6.58718e-05	873123180	0.000715776	88071690	6.81399e-05
A0A8I3MXB4	BRIX1	153285606	0.000140559	177831185	0.00016734	109819824	9.93953e-05	173941050	0.000154109	24789560	1.94528e-05	16663104	1.37555e-05	209957130	0.000391386	22486640	1.97211e-05	178285293	0.000147967	34709409	5.73974e-05	232475824	0.000402675	176295408	0.000168178	232201050	0.000186546	285238340	0.000233835	299426480	0.000231662
A0A8I3MXC0	OSBPL8	24042102	2.2046e-05	31157733	2.93195e-05	26462961	2.3951e-05	30627198	2.71353e-05	39445108	3.09533e-05	43662909	3.60441e-05	3880831	7.23434e-06	32917569	2.88691e-05	34978257	2.903e-05	31588404	5.22364e-05	39318914	6.81049e-05	245607789	0.000234299	47566084	3.82138e-05	43301703	3.54982e-05	52307484	4.04696e-05
A0A8I3MXC3	IBA57	45090592	4.1347e-05	42912015	4.03803e-05	42080532	3.80861e-05	64589940	5.72258e-05	54420164	4.27045e-05	47354380	3.90914e-05		0	74230218	6.51009e-05	83501601	6.93017e-05		0		0	225585584	0.000215199	67856452	5.45147e-05	67017236	5.49399e-05	35878924	2.7759e-05
A0A8I3MXC4	FH	1427245376	0.00130875	112670390	0.000106023	159969504	0.000144785	135201425	0.000119787	2156527905	0.00169227	152163532	0.000125612	36505240	6.80502e-05	208537180	0.00018289	253940951	0.000210757	383433320	0.000634067	359148468	0.000622086	93874208	8.9552e-05	214691862	0.00017248	205597788	0.000168547	191516493	0.000148174
A0A8I3MXC5	HNRNPK	220806783	0.000202474	2497967056	0.00235059	251150536	0.00022731	230290938	0.000204035	2829646680	0.00222048	232386894	0.000191837	304723185	0.000568041	39577048	3.47096e-05	340983513	0.000282997	532339960	0.000880307	50041592	8.66778e-05	304309062	0.000290298	33147000	2.66297e-05	341613330	0.00028005	37559848	2.90596e-05
A0A8I3MXD2	PNISR	4975527	4.56244e-06	5692868	5.357e-06		0	17048642	1.51049e-05	4259403	3.34243e-06	5758122	4.75338e-06		0	25920004	2.27322e-05	9493665	7.87921e-06		0		0		0	1660216	1.33379e-06	77567974	6.35893e-05	18419162	1.42507e-05
A0A8I3MXD4	DOCK7	26672331	2.44579e-05	79758222	7.50527e-05	59974663	5.42816e-05	111862044	9.91082e-05	12139551	9.52613e-06	108077844	8.92192e-05	9966925	1.85796e-05	115316718	0.000101134	146950168	0.00012196	8675097	1.43456e-05		0	6023185	5.74586e-06	118038824	9.48304e-05	13922145	1.14132e-05	151818330	0.00011746
A0A8I3MXD8	SLIRP	16536378	1.51635e-05	12617442	1.1873e-05	201852702	0.000182692	136925904	0.000121314	186787548	0.000146576	168708750	0.000139271	389097	7.25324e-07	4218768	3.69992e-06	32745576	2.7177e-05	40850043	6.75519e-05	7677565	1.32984e-05	88159854	8.41008e-05	9570498	7.68878e-06	88130868	7.22486e-05	863958750	0.000668433
A0A8I3MXF1	MRPL24	19853248	1.82049e-05	11860002	1.11603e-05	231573561	0.000209592	28489772	2.52415e-05	50595204	3.9703e-05	56401524	4.65599e-05		0	25468076	2.23358e-05	34974846	2.90272e-05		0		0	30142144	2.87543e-05	20240384	1.62608e-05	20186724	1.65488e-05	26615224	2.05918e-05
A0A8I3MXF9	PICALM	703677524	0.000645255	90098160	8.47826e-05	900518125	0.000815037	157947868	0.00013994	126084756	9.8941e-05	146578575	0.000121002	70077216	0.000130632	150098700	0.000131639	1472607660	0.00122218	829608612	0.00137189	82842282	0.000143492	144192780	0.000137554	1823608724	0.00146506	167968125	0.000137698	205699592	0.000159147
A0A8I3MXG1	TOP2A	165011022	0.000151311	506106146	0.000476247	202686395	0.000183447	907710886	0.000804219	2431468125	0.00190802	912101272	0.000752947	291921504	0.000544177	1942596084	0.00170368	989449884	0.000821188	326055125	0.000539183	2610625235	0.0045219	845172339	0.000806259	2844250896	0.00228502	3462352128	0.00283839	374893968	0.00029005
A0A8I3MXG5	AK2	510894857	0.000468478	389141648	0.000366183	612374763	0.000554246	374707999	0.000331986	635215602	0.000498465	535367028	0.00044195	170824990	0.000318439	11565792	1.01434e-05	580114500	0.000481463	221277328	0.000365917	214947014	0.000372313	131882760	0.000125811	30039807	2.41335e-05	316589952	0.000259537	285258556	0.000220701
A0A8I3MXG8	HSDL2	248443128	0.000227816	279034596	0.000262572	27316224	2.47233e-05	305238656	0.000270437	310651999	0.000243774	278800260	0.000230152	40035594	7.46312e-05	20330713	1.78303e-05	268653812	0.000222968	374037342	0.000618529	37530825	6.50077e-05	189009072	0.000180307	24232770	1.94682e-05	266880672	0.000218785	247819424	0.000191735
A0A8I3MXH0	BRD1		0	62459873	5.87749e-05		0		0		0	23133704	1.90971e-05		0		0		0		0		0		0		0	30926587	2.53532e-05	36926736	2.85697e-05
A0A8I3MXH6	SUOX	3784562	3.47035e-06		0		0	40543052	3.59206e-05	11057963	8.67739e-06		0	2474753	4.61324e-06	23448555	2.05647e-05	38293586	3.17815e-05	24118924	3.98844e-05	1080441	1.87145e-06	61799697	5.89543e-05	13817273	1.11006e-05	11460415	9.39511e-06	9467326	7.32474e-06
A0A8I3MXK5	UBE2K	114110648	0.000104637	12169548	1.14516e-05	120763888	0.0001093	136106145	0.000120588	114259579	8.96616e-05	10991576	9.07364e-06	47849383	8.91971e-05	67939926	5.95842e-05	90292748	7.49379e-05	54850246	9.07035e-05	84657594	0.000146637	103604436	9.88343e-05	116400303	9.3514e-05	119011707	9.75643e-05	1086892524	0.000840914
A0A8I3MXL7	BZW2	834573872	0.000765284	869383519	0.000818092	929210976	0.000841007	84177376	7.458e-05	959028048	0.000752567	733592520	0.000605587	61781384	0.000115168	184629954	0.000161923	224501940	0.000186324	702612152	0.00116188	35086163	6.07733e-05	1641708990	0.00156612	190846635	0.000153323	1936512500	0.00158753	209169026	0.000161831
A0A8I3MXM9	ERCC2	14845654	1.36131e-05	163060372	0.00015344	10740716	9.72116e-06	61409043	5.44076e-05	116147334	9.1143e-05	16502304	1.36228e-05		0	421901	3.70013e-07	6197444	5.14353e-06	6022124	9.95852e-06		0	151515712	0.00014454	41498687	3.33393e-05	66355903	5.43978e-05	131986954	0.000102117
A0A8I3MXN7	YARS1	143966600	0.000132014	165179192	0.000155434	1372249776	0.00124199	1529290032	0.00135493	1524997665	0.00119669	149551975	0.000123456	49780458	9.27969e-05	190891532	0.000167414	166257600	0.000137985	66901950	0.000110633	57877960	0.000100251	169968183	0.000162142	169785896	0.000136403	180241012	0.000147759	198146328	0.000153303
A0A8I3MXQ2	GGA1	75823248	6.95281e-05	8009664	7.53712e-06	93649464	8.47599e-05	61934352	5.4873e-05	8900526	6.98441e-06	99432972	8.20828e-05		0	76530180	6.7118e-05	83870100	6.96075e-05		0		0	45450188	4.33576e-05	84708450	6.80533e-05	119154468	9.76814e-05	94166826	7.28556e-05
A0A8I3MXR4	ISCA1	48726753	4.46813e-05	11035526	1.03845e-05	694341	6.28431e-07	10300058	9.12571e-06	26755302	2.09954e-05	25344188	2.09218e-05		0	161603554	0.000141728	73020474	6.06029e-05		0		0		0	6097532	4.89865e-06	9295492	7.62033e-06		0
A0A8I3MXT9	RPS26	27068756	2.48214e-05	29823784	2.80643e-05	26504820	2.39889e-05	28825408	2.55389e-05	218088576	0.000171138	35599940	2.93881e-05	137150988	0.000255666	21325100	1.87024e-05	175775612	0.000145884	82383592	0.000136234	140925420	0.000244099	26879492	2.56419e-05	215101024	0.000172809	26878735	2.20349e-05	30790690	2.38223e-05
A0A8I3MXU5	TUBGCP6		0		0		0		0		0		0		0		0	32343203	2.68431e-05		0		0		0	6409026	5.1489e-06	4389346	3.59833e-06	7308203	5.65426e-06
A0A8I3MXV6	TEAD3	6583143	6.03658e-06	5281363	4.96978e-06	74100596	6.70667e-05	4752379	4.21054e-06	6491008	5.09361e-06	6364332	5.25381e-06		0	11973434	1.05009e-05	966099	8.01808e-07		0		0		0	10885383	8.74513e-06	9916876	8.12973e-06	7958471	6.15736e-06
A0A8I3MXW5	SMG1	94288125	8.64599e-05	22721656	2.13811e-05	21486426	1.94468e-05	43885475	3.88819e-05	26030877	2.04269e-05	2517289	2.07804e-06		0	3192508	2.79987e-06	23349018	1.93784e-05		0		0	100348954	9.57287e-05	1703736	1.36875e-06	18273322	1.49802e-05	25449967	1.96903e-05
A0A8I3MXY4	ZC3HAV1	306346411	0.000280912	317648064	0.000298908	32751624	2.96427e-05	34541793	3.06035e-05	495678645	0.000388968	41452362	3.42193e-05		0	272912553	0.000239348	387453830	0.000321565		0		0	308833968	0.000294615	390159840	0.000313448	39648920	3.25037e-05	385129723	0.00029797
A0A8I3MXZ7	PGM1	147230200	0.000135007	125628646	0.000118217	148683293	0.00013457	130083124	0.000115252	165264552	0.000129686	1358716032	0.00112163	99868790	0.000186168	1150732946	0.00100921	178832390	0.000148421	81200088	0.000134277	136572516	0.000236559	1259626224	0.00120163	167171064	0.000134302	1887714650	0.00154753	1399401000	0.0010827
A0A8I3MXZ9	SMG9	21853442	2.00391e-05	23252824	2.1881e-05	19802264	1.79226e-05	3638926	3.22404e-06	35144004	2.75781e-05	37841836	3.12388e-05	11301727	2.10678e-05	8882888	7.79041e-06	13090858	1.08647e-05	12536168	2.07305e-05	26840994	4.64917e-05	19262524	1.83756e-05	29207194	2.34646e-05	27537930	2.25753e-05	30879074	2.38907e-05
A0A8I3MY05	TUBB	986227488	0.000904347	919256875	0.000865023	1134227712	0.00102656	1110992031	0.000984323	192799453	0.000151293	120782032	9.97066e-05	333512364	0.000621708	1953349832	0.00171311	235014892	0.000195049	491365170	0.000812549	421429442	0.000729964	108856188	0.000103844	22559520	1.81239e-05	228442383	0.000187274	227396018	0.000175933
A0A8I3MY08	LARP1	648382700	0.000594551	693414140	0.000652505	699228680	0.000632855	772980306	0.00068485	913283250	0.00071667	7839321	6.47143e-06	2882595	5.37351e-06	107536352	9.43108e-05	1108300710	0.000919828	55442076	9.16822e-05	28389078	4.91732e-05	67997276	6.48665e-05	1254053081	0.00100749	1398069375	0.00114612	1234690761	0.000955264
A0A8I3MY15	HEXB	41436692	3.79964e-05	364194743	0.000342708	640372278	0.000579586	410772420	0.000363939	567690396	0.000445477	6134196	5.06383e-06	59558642	0.000111025	265732907	0.000233051	733361622	0.000608649	70362963	0.000116356	533406560	0.000923922	263534340	0.000251401	50247344	4.03679e-05	501495638	0.00041112	433934158	0.000335729
A0A8I3MY25		4588229	4.2073e-06	8628255	8.11921e-06	40620278	3.67644e-05	8843172	7.83493e-06		0	5653395	4.66693e-06		0		0		0		0		0	60124385	5.73561e-05		0		0		0
A0A8I3MY48	BMI1	14365814	1.31731e-05	400083815	0.00037648	23856340	2.15918e-05	2814716	2.4938e-06	376975730	0.00029582	30435436	2.51247e-05		0	74952460	6.57343e-05	55548390	4.61021e-05		0	70744707	0.000122538	47500356	4.53133e-05	43326935	3.48081e-05	61487135	5.04064e-05	47819735	3.69975e-05
A0A8I3MY57	PREB	749255952	0.00068705	79524764	7.4833e-05	66869979	6.05224e-05	660170588	0.000584902	537021096	0.00042141	699883872	0.00057776	377765564	0.000704201	363814176	0.00031907	347678320	0.000288554	416464180	0.000688689	498451206	0.000863375	338264140	0.00032269	28327850	2.27581e-05	293703850	0.000240775	34574848	2.67501e-05
A0A8I3MY61	SLC5A6	10859722	9.9581e-06	9101216	8.56427e-06	1041036	9.42217e-07	47708066	4.22687e-05	5050903	3.96354e-06	4669724	3.8549e-06	16038639	2.9898e-05	10913722	9.57148e-06	20089697	1.66733e-05	98735766	0.000163275	9908885	1.71633e-05	11121475	1.06094e-05	11831961	9.5056e-06	11721366	9.60903e-06	9303676	7.19813e-06
A0A8I3MY63	PAF1	61804240	5.6673e-05	70200900	6.60592e-05	65624740	5.93954e-05	90658188	8.03219e-05	94393452	7.40723e-05	85446198	7.05366e-05	900439	1.67853e-06	79182905	6.94445e-05	81518140	6.76555e-05		0		0	113461104	0.000108237	119290818	9.58362e-05	11818194	9.68841e-06	130435884	0.000100917
A0A8I3MY69	GALNT2	137843518	0.000126399	136379593	0.000128334	135620982	0.000122747	140284908	0.00012429	1343147500	0.00105399	129734694	0.000107097	423816144	0.000790045	635280701	0.00055715	73621561	6.11018e-05	470288125	0.000777695	47163288	8.16922e-05	62117984	5.92579e-05	728623875	0.000585364	760238504	0.000623234	665307260	0.000514739
A0A8I3MY76	GHITM	16708486	1.53213e-05	28090112	2.64329e-05	54346314	4.91875e-05	3736642	3.31061e-06	6321060	4.96025e-06	61809804	5.10245e-05	5542248	1.03314e-05	46887488	4.1121e-05	29704581	2.46531e-05	52142790	8.62263e-05	60683196	0.00010511	14861194	1.4177e-05	51860208	4.16636e-05	436279542	0.000357657	38382044	2.96957e-05
A0A8I3MY86	SCYL2	328734395	0.000301442	405622635	0.000381692	3917771	3.54588e-06	402755716	0.000356836	398405826	0.000312636	406523484	0.000335589	37290950	6.95149e-05	323591930	0.000283794	465119112	0.000386023	30782384	5.09035e-05	25107570	4.34892e-05	40559981	3.86925e-05	424487323	0.000341026	422633835	0.00034647	429580528	0.000332361
A0A8I3MY89	ASCC3	57754135	5.29591e-05	107871834	0.000101508	75657561	6.84758e-05	104949761	9.2984e-05	102093702	8.01148e-05	126464456	0.000104397	19650954	3.66318e-05	798807275	0.000700565	63361764	5.25867e-05	20258434	3.35005e-05	8292409	1.43634e-05	73922868	7.05193e-05	89925852	7.22449e-05	117292424	9.61549e-05	89907741	6.95604e-05
A0A8I3MY92	MTX3	34871016	3.19759e-05	9537498	8.97481e-06	22492122	2.03571e-05	44392194	3.93309e-05	3238474	2.54129e-06	27082034	2.23565e-05	30598867	5.704e-05	4535076	3.97732e-06	20316687	1.68617e-05	38264316	6.3276e-05	53110723	9.19939e-05	40494784	3.86303e-05	19035510	1.52928e-05	22180934	1.81837e-05	39937834	3.08994e-05
A0A8I3MY93	UFL1	402751512	0.000369313	44822808	4.21784e-05	45195687	4.09055e-05	49239040	4.36251e-05	400865274	0.000314566	49272720	4.06751e-05		0	365007483	0.000320116	419177872	0.000347894		0	10527494	1.82348e-05	273103096	0.000260529	381752270	0.000306693	386381370	0.000316751	36900684	2.85496e-05
A0A8I3MY98	CDK2	34235926	3.13935e-05	70719135	6.65469e-05	40388625	3.65548e-05	109199024	9.67488e-05	91450508	7.17629e-05	6900096	5.69609e-06	68827992	0.000128304	161812812	0.000141912	97544079	8.09561e-05	58411950	9.65933e-05	74125032	0.000128393	70250637	6.70161e-05	154706548	0.000124289	147314984	0.000120767	174885968	0.000135307
A0A8I3MYA4	IRF9	51076646	4.68361e-05	13859296	1.30416e-05	15501216	1.40298e-05	147348066	0.000130548	12155730	9.53883e-06	137470928	0.000113483		0	4178335	3.66446e-06	4538078	3.76635e-06		0		0	11780902	1.12385e-05	8158204	6.55416e-06	78918130	6.46961e-05	14423526	1.11593e-05
A0A8I3MYA5	ST7	7645649	7.01088e-06	89995390	8.46859e-05	9399012	8.50682e-06	86404124	7.65528e-05	5525832	4.33622e-06	6945856	5.73386e-06		0	61679242	5.40935e-05	49914636	4.14264e-05		0	30299465	5.24822e-05	41889098	3.99604e-05	33683332	2.70606e-05	25478012	2.08866e-05	316108	2.44569e-07
A0A8I3MYB3	TMEM214	35633202	3.26748e-05	280145960	0.000263618	3425360	3.10021e-06	48791964	4.3229e-05	370255534	0.000290546	48135660	3.97364e-05	25087248	4.67657e-05	245351624	0.000215177	274591215	0.000227895	33028236	5.46174e-05	36041765	6.24285e-05	287032030	0.000273816	305114282	0.000245124	299512323	0.000245537	281383586	0.000217703
A0A8I3MYB8	GFM2	39571884	3.62865e-05	60091056	5.65458e-05	33910371	3.06915e-05	52165749	4.62181e-05	237720798	0.000186544	56097936	4.63093e-05	24928868	4.64705e-05	105742516	9.27376e-05	129654351	0.000107606	30685712	5.07436e-05	38996168	6.75459e-05	144883185	0.000138212	13730787	1.10311e-05	13824584	1.13332e-05	22506663	1.74131e-05
A0A8I3MYD5	STK10	490480404	0.000449759	47084580	4.43067e-05	49229048	4.4556e-05	67460354	5.97689e-05	584061324	0.000458324	600922465	0.000496067	58188746	0.000108471	371395660	0.000325719	388931450	0.000322791	30103926	4.97816e-05	31703764	5.49146e-05	384253672	0.000366562	464644345	0.000373287	488754516	0.000400675	487633644	0.000377276
A0A8I3MYD9	SH3BP1	122651026	0.000112468	15754242	1.48248e-05	13669008	1.23715e-05	132316806	0.000117231	12951066	1.01629e-05	2076246	1.71396e-06		0	14775621	1.29584e-05	13768324	1.14269e-05		0		0	8449652	8.06061e-06	9050656	7.27114e-06	169936332	0.000139312	16154862	1.24988e-05
A0A8I3MYE2	PA2G4	332825775	0.000305193	399957025	0.000376361	351804414	0.00031841	295688952	0.000261976	449370141	0.000352629	331523075	0.000273675	359617482	0.000670371	571889425	0.000501555	577786384	0.00047953	559641936	0.000925456	408273874	0.000707177	437581900	0.000417435	704529573	0.000566007	698590144	0.000572696	642565888	0.000497145
A0A8I3MYE4	CIB1	2655309	2.43485e-06	34341684	3.23156e-05	52348594	4.73795e-05	39107547	3.46487e-05	59433628	4.66387e-05	45088402	3.72209e-05	37250644	6.94397e-05	4057372	3.55837e-06	41536672	3.44731e-05	42138008	6.96818e-05	1771102	3.06775e-06	9293487	8.86559e-06	33215504	2.66848e-05	40356696	3.30839e-05	4322684	3.3444e-06
A0A8I3MYE5	ARHGAP27	81306615	7.45562e-05	68267409	6.42398e-05	71428137	6.46479e-05	7431969	6.58462e-06	63139242	4.95465e-05	81191466	6.70243e-05		0	13489968	1.18309e-05	24967083	2.07213e-05		0		0	28123125	2.68283e-05	2573112	2.06719e-06	29031798	2.37999e-05	28106733	2.17458e-05
A0A8I3MYE7	RPRD1A	5947977	5.45415e-06	55179946	5.19245e-05	8982372	8.12973e-06	1359048	1.2041e-06	130539648	0.000102437	8548888	7.05718e-06		0	6293044	5.51908e-06	46598613	3.86742e-05		0		0	79395938	7.57404e-05	128712334	0.000103405	153282090	0.000125659	13460724	1.04144e-05
A0A8I3MYE9	MICALL1	1038676065	0.000952441	114704226	0.000107937	103439847	9.36209e-05	11618908	1.02942e-05	77713762	6.09834e-05	100534462	8.29921e-05		0	85897788	7.53335e-05	7537446	6.25566e-06		0		0	49537179	4.72564e-05	69090972	5.55065e-05	70813098	5.80517e-05	63884298	4.94264e-05
A0A8I3MYG0	SLC25A32	105490525	9.67323e-05	11252615	1.05887e-05	99902395	9.04193e-05	9672332	8.56955e-06	87556304	6.8707e-05	118493985	9.78178e-05	142871580	0.00026633	74919516	6.57054e-05	66503408	5.51941e-05	14855144	2.45653e-05	103347772	0.00017901	47805424	4.56044e-05	71185875	5.71895e-05	54219212	4.44482e-05	77812070	6.02022e-05
A0A8I3MYG1	TUBB6	438418624	0.000402019	480099213	0.000451775	53518452	4.84383e-05	482683167	0.000427651	701067822	0.000550141	52382421	4.32421e-05	104291744	0.000194413	788908640	0.000691883	877214200	0.000728039	145425920	0.000240485	121936518	0.000211208	480543980	0.000458419	606825726	0.000487514	721885442	0.000591793	653895400	0.00050591
A0A8I3MYG7	QNG1	1933904680	0.00177334	160088238	0.000150643	201612330	0.000182474	187888891	0.000166467	192758496	0.000151261	1773205452	0.0014638	131468491	0.000245073	91440059	8.01942e-05	116384652	9.65928e-05	130616598	0.000215995	62668372	0.000108549	946832432	0.000903238	1107328360	0.000889609	112463160	9.21959e-05	1156967740	0.000895131
A0A8I3MYH8	NDUFA5	34884675	3.19884e-05	23774455	2.23718e-05	37434745	3.38813e-05	206294960	0.000182774	296460040	0.000232638	27663640	2.28366e-05	20847340	3.8862e-05	143722235	0.000126046	119833124	9.94548e-05	14290852	2.36322e-05	16293260	2.82218e-05	61105401	5.8292e-05	102826435	8.2609e-05	7321636	6.00219e-06	76722900	5.93595e-05
A0A8I3MYI2	ODR4	44446008	4.07559e-05	55007712	5.17624e-05	52305032	4.734e-05	40876704	3.62162e-05	59505465	4.6695e-05	57861740	4.77654e-05	58520344	0.000109089	49741155	4.36237e-05	72456040	6.01345e-05	81078696	0.000134076	107024664	0.000185379	37128099	3.54186e-05	33220048	2.66884e-05	57307270	4.69798e-05	52446615	4.05773e-05
A0A8I3MYJ5	DNAJB12	4541925	4.16484e-06	9486646	8.92696e-06	96030010	8.69145e-05	59170146	5.24239e-05	79939208	6.27298e-05	11468068	9.46699e-06	119167624	0.000222143	36376184	3.19024e-05	28183972	2.33911e-05	1169694	1.93427e-06	604212	1.04656e-06	50912817	4.85687e-05	120520254	9.68239e-05	22869607	1.87482e-05	728454	5.63595e-07
A0A8I3MYK8	IST1	127065105	0.000116516	228351660	0.00021488	255011580	0.000230805	98857804	8.75866e-05	18896590	1.48285e-05	147686415	0.000121916	7334448	1.36723e-05	15253580	1.33776e-05	157432736	0.00013066	8812105	1.45722e-05	90808515	0.000157291	102618774	9.7894e-05	19119730	1.53605e-05	159593310	0.000130833	1247895	9.6548e-07
A0A8I3MYL2	MECR	151477816	0.000138902	186768862	0.00017575	23465584	2.12381e-05	169458592	0.000150138	153704964	0.000120615	179791647	0.00014842	199751631	0.000372361	15534816	1.36242e-05	161526176	0.000134058	13133156	2.17177e-05	23605557	4.08875e-05	175935389	0.000167835	143417736	0.000115219	155945783	0.000127842	139497421	0.000107927
A0A8I3MYM5	KIAA1217	5005895	4.59028e-06	74696984	7.02901e-05	451449375	0.000408596	99107310	8.78077e-05	103132548	8.093e-05	78781572	6.50349e-05		0	100613544	8.82394e-05	84751690	7.03392e-05		0		0	54602195	5.20882e-05	66327595	5.32865e-05	7432655	6.0932e-06	73089540	5.65484e-05
A0A8I3MYP0	ZBTB7A	52283409	4.79426e-05	45259964	4.25898e-05	51363687	4.6488e-05	40677438	3.60396e-05	65279661	5.12262e-05	35821934	2.95713e-05		0	39290637	3.44584e-05	40746621	3.38174e-05		0		0	59172984	5.64485e-05	6939693	5.57523e-06	67017246	5.49399e-05	7738998	5.98756e-06
A0A8I3MYP1	ETHE1	481886964	0.000441879	309914038	0.00029163	520083720	0.000470715	43760313	3.8771e-05	455248512	0.000357242	469461968	0.000387545		0	112846962	9.89683e-05	38713490	3.213e-05	38392126	6.34874e-05		0	23236092	2.21663e-05	302356740	0.000242908	36704804	3.00901e-05	302158520	0.000233776
A0A8I3MYQ4	IVNS1ABP	49324770	4.52296e-05	58417915	5.49714e-05	332217725	0.000300682	132043352	0.000116989	297580032	0.000233517	16230848	1.33987e-05		0	66876719	5.86518e-05	61554647	5.10869e-05		0		0	190357572	0.000181593	11159952	8.96572e-06	151840496	0.000124477	1455904	1.12641e-06
A0A8I3MYS1	LRRC45	13534462	1.24108e-05		0	1739657	1.57452e-06	22021401	1.95107e-05	36889045	2.89475e-05	4151893	3.42742e-06		0		0		0		0		0		0	20721099	1.6647e-05	2893102	2.37173e-06	2838189	2.19587e-06
A0A8I3MYU2	EIF3K	217869138	0.000199781	351551648	0.000330811	26206056	2.37185e-05	26106122	2.31297e-05	44900408	3.52342e-05	329265209	0.000271811	462316148	0.000861814	55719636	4.88669e-05	60533865	5.02397e-05	46799142	7.73897e-05	390064782	0.000675637	399917791	0.000381505	74850752	6.01338e-05	79426216	6.51126e-05	695601102	0.000538177
A0A8I3MYU3	PGM2L1	15562622	1.42705e-05		0		0	15603516	1.38245e-05		0	1155225	9.53648e-07		0		0		0		0		0		0		0	85584625	7.01612e-05	11683216	9.03915e-06
A0A8I3MYU9	GRN	688026388	0.000630904	569944375	0.000536319	96931786	8.77306e-05	766495605	0.000679104	743274555	0.000583261	88130190	7.27522e-05	165569656	0.000308642	71491833	6.26993e-05	106486105	8.83775e-05	167157144	0.000276421	17095923	2.96121e-05	141444441	0.000134932	369026655	0.00029647	364608622	0.000298902	383281122	0.00029654
A0A8I3MYW7	LOC100685665		0	46304385	4.35726e-05		0		0		0	5591065	4.61547e-06	15073842	2.80995e-05	1759162	1.54281e-06	21980816	1.82429e-05		0	9245355	1.6014e-05	750009	7.15477e-07	8796332	7.06682e-06	10032435	8.22447e-06	9490224	7.34246e-06
A0A8I3MYX2	NDUFAF4	114308544	0.000104818	21736611	2.04542e-05	143120298	0.000129535	15305544	1.35605e-05	67951476	5.33228e-05	94400694	7.79286e-05	118188466	0.000220318	91597548	8.03323e-05	75395292	6.25739e-05	103252852	0.000170745	147824414	0.000256049	63438032	6.05172e-05	55791363	4.48218e-05	34834624	2.8557e-05	57053214	4.41413e-05
A0A8I3MZ03	LOC119873569		0		0		0		0		0	51967847	4.28999e-05		0	19205629	1.68436e-05	17371666	1.44175e-05		0		0		0		0	5433187	4.45406e-06		0
A0A8I3MZ11	ATP10D	42954434	3.93882e-05	7821425	7.35998e-06	56312125	5.09668e-05	26886445	2.3821e-05	1598405	1.2543e-06	32738117	2.70256e-05		0	2289833	2.00821e-06	28326717	2.35096e-05		0		0	26608543	2.53834e-05	12228219	9.82395e-06	78317686	6.42039e-05	9202427	7.1198e-06
A0A8I3MZ32	VAC14	206836905	0.000189664	186649731	0.000175638	181240941	0.000164037	11985258	1.06188e-05	103895850	8.1529e-05	15396288	1.27098e-05	13167139	2.45452e-05	4556415	3.99604e-06	153018	1.26996e-07	6061701	1.0024e-05	11432473	1.98024e-05	15973089	1.52377e-05	15945336	1.28102e-05	191762358	0.000157204	1306446	1.01078e-06
A0A8I3MZ43	TTYH3	36593434	3.35553e-05	70967368	6.67805e-05	64589624	5.84585e-05	68672570	6.08429e-05	136123812	0.000106819	7106584	5.86655e-06	115401560	0.000215123	67495172	5.91942e-05	72614172	6.02657e-05	130380460	0.000215605	16500395	2.85806e-05	8733326	8.33122e-06	9503847	7.63523e-06	97896921	8.02547e-05	86952978	6.72744e-05
A0A8I3MZ52	WDR89	137144414	0.000125758	713917	6.71798e-07	74650356	6.75642e-05	62788604	5.56298e-05	70379287	5.52279e-05	119957246	9.90257e-05	155304112	0.000289506	5117084	4.48775e-06	108842812	9.03335e-05	51786074	8.56364e-05	10028712	1.73709e-05	154503926	0.00014739	76343486	6.13331e-05	9195998	7.53877e-06	109887666	8.50186e-05
A0A8I3MZ54	EMC3	246295434	0.000225847	20615712	1.93994e-05	234014648	0.000211801	270139720	0.00023934	26769168	2.10063e-05	228527467	0.000188651	760589016	0.00141783	232942476	0.000204294	228751290	0.000189851	145514088	0.00024063	6291229	1.08971e-05	11445495	1.09185e-05	248984184	0.00020003	269000	2.20523e-07	24701232	1.9111e-05
A0A8I3MZ55	TPR	2189958736	0.00200814	2153481531	0.00202643	2128191285	0.00192617	2394996189	0.00212193	2304702486	0.00180854	22937365	1.8935e-05	4695325	8.75266e-06	2775800250	0.00243441	2670170910	0.00221609	3841357	6.35229e-06	45869176	7.94507e-05	2265948105	0.00216162	2858218461	0.00229624	3171301367	0.00259979	324773455	0.000251273
A0A8I3MZ60	ANKFY1	95322888	8.74088e-05	106890498	0.000100584	181561796	0.000164327	159049930	0.000140916	215891326	0.000169414	187903884	0.000155116		0	345751601	0.000303229	303499924	0.000251888		0	24449365	4.23491e-05	314280232	0.00029981	225866576	0.000181457	281839446	0.000231049	26298948	2.03471e-05
A0A8I3MZ66	BCAM	29632278	2.71721e-05	33558686	3.15788e-05	415131615	0.000375726	596508990	0.000528499	75781755	5.94673e-05	764078345	0.000630753	338896311	0.000631744	483183776	0.000423759	1003772106	0.000833075	321079332	0.000530955	342676500	0.000593555	262782078	0.000250683	613728951	0.00049306	562204076	0.000460888	510128010	0.000394679
A0A8I3MZ68	TRIM62	9036495	8.28625e-06	68351133	6.43186e-05		0	4156386	3.6825e-06	20238016	1.58811e-05	35279445	2.91235e-05		0	27131333	2.37945e-05		0		0		0		0	10406219	8.36018e-06	10489004	8.59876e-06	10721945	8.29543e-06
A0A8I3MZA0	TREX1	2296114	2.10548e-06	28723354	2.70288e-05	24024915	2.17444e-05	21389458	1.89508e-05	18679985	1.46585e-05	27910864	2.30407e-05	13120063	2.44574e-05	501884	4.40159e-07	34113372	2.83122e-05		0		0	25031028	2.38785e-05	18991887	1.52578e-05	2563084	2.10118e-06	36540686	2.8271e-05
A0A8I3MZA5	USP14	251890776	0.000230978	232983765	0.000219238	2845631682	0.00257551	2709258084	0.00240036	320469464	0.000251478	25106424	2.07256e-05	87597940	0.000163293	261739824	0.000229549	352880825	0.000292871	34824004	5.75869e-05	55600844	9.63071e-05	161176300	0.000153755	3198478428	0.0025696	376281018	0.000308471	315096496	0.000243786
A0A8I3MZB7	PNPLA2	5030421	4.61277e-06		0	70219487	6.3554e-05	1100962	9.75437e-07	79318315	6.22425e-05	10487788	8.65776e-06		0		0		0		0		0		0		0	31499346	2.58228e-05		0
A0A8I3MZB9	PLA2G4A	245531357	0.000225146	27748278	2.61112e-05	267156036	0.000241797	265012992	0.000234798	243360036	0.000190969	318855900	0.000263218	62109738	0.00011578	649529808	0.000569646	58347814	4.84254e-05	56242656	9.3006e-05	62589033	0.000108411	52379936	4.99682e-05	777480405	0.000624615	780440128	0.000639795	677613312	0.00052426
A0A8I3MZD1	TARS1	205821090	0.000188733	179023176	0.000168461	241307136	0.000218401	2135062611	0.00189164	240557730	0.00018877	205051530	0.000169272	1302673983	0.00242834	279347680	0.000244992	286211468	0.00023754	177479484	0.00029349	1472098640	0.00254984	227075268	0.00021662	2938852776	0.00236102	2946277750	0.00241532	296533731	0.000229424
A0A8I3MZE0	PLOD3	253571109	0.000232519	2523131408	0.00237427	276884168	0.000250601	37240070	3.29942e-05	286591235	0.000224893	3823286904	0.00315616	353500362	0.000658968	194930274	0.000170956	3394336925	0.00281711	350898075	0.000580265	31047224	5.37774e-05	207228150	0.000197687	24816275	1.9937e-05	289332087	0.000237191	267866544	0.000207245
A0A8I3MZE2	CRELD1	71256656	6.53406e-05	80501428	7.57521e-05	85924670	7.77684e-05	6206592	5.49895e-06	760912	5.97102e-07	5632164	4.6494e-06	32053716	5.9752e-05	25061769	2.19795e-05	56822560	4.71596e-05	392955080	0.000649813	516365430	0.000894404	46333371	4.42001e-05	102804948	8.25918e-05	73594605	6.03319e-05	67044468	5.18714e-05
A0A8I3MZE8	GM2A	10317044	9.46048e-06	76368496	7.1863e-05	4522126	4.09287e-06	1306557	1.15759e-06	13550808	1.06336e-05	1159027	9.56787e-07	24544225	4.57534e-05	30389253	2.66518e-05	100151006	8.31197e-05	57153887	9.45129e-05		0		0	19184398	1.54124e-05	17543126	1.43816e-05	140506044	0.000108708
A0A8I3MZF3	LOC482176	4653706	4.26734e-06	63338774	5.9602e-05	36092915	3.26668e-05	9275213	8.21771e-06	53706475	4.21445e-05	7314614	6.03828e-06		0		0		0		0		0		0		0	1530172	1.25442e-06		0
A0A8I3MZF5	IGHMBP2	8256828	7.57131e-06	6561546	6.17443e-06	5465425	4.94662e-06		0	58560605	4.59536e-05	62395093	5.15077e-05		0	43968647	3.85611e-05		0		0		0	51969644	4.95768e-05	3838635	3.08389e-06	53130596	4.35558e-05	35405806	2.7393e-05
A0A8I3MZG2	PLEC	558315312	0.000511962	584640956	0.000550149	566379120	0.000512616	687384050	0.000609013	1172191735	0.000919841	87234600	7.20129e-05	111762237	0.000208338	151981758	0.00013329	1133310100	0.000940584	14383072	2.37847e-05	12535254	2.17125e-05	922898142	0.000880406	1335442752	0.00107287	1589508928	0.00130306	154669984	0.000119666
A0A8I3MZH7	COG3	87268010	8.00227e-05	95031980	8.94254e-05	89081990	8.0626e-05	87623925	7.76336e-05	55921408	4.38826e-05	92988145	7.67625e-05	5821181	1.08514e-05	53868612	4.72435e-05	82125420	6.81595e-05	9124301	1.50885e-05	40003594	6.92908e-05	82974530	7.91542e-05	93362180	7.50056e-05	75262420	6.16992e-05	94027788	7.27481e-05
A0A8I3MZH9	ST14	5939096	5.44601e-06	81771777	7.69475e-05	39638972	3.58763e-05	2257469	2.00009e-06	66083778	5.18572e-05	18902512	1.56042e-05		0	50088152	4.3928e-05	18020201	1.49558e-05		0		0		0	60535161	4.86329e-05	62415621	5.11676e-05	74640081	5.7748e-05
A0A8I3MZI1	IPO4	176989293	0.000162295	203913814	0.000191883	205316748	0.000185827	213092262	0.000188797	2111477994	0.00165692	251661391	0.000207749	165313328	0.000308164	269914426	0.000236719	2235577020	0.0018554	157391856	0.000260272	1464803648	0.00253721	1767556161	0.00168617	228775830	0.000183795	225109530	0.000184542	238962840	0.000184882
A0A8I3MZJ5	PHIP		0	27105016	2.55059e-05		0	15880442	1.40698e-05	33037266	2.5925e-05	35628844	2.94119e-05		0	25984678	2.27889e-05	12346507	1.02469e-05	77886665	0.000128798		0		0		0	10134630	8.30824e-06	9979241	7.72081e-06
A0A8I3MZJ7	VPS26B	30746764	2.8194e-05	46461876	4.37208e-05	35401184	3.20408e-05	5025816	4.4528e-06	6754772	5.30059e-06	5063979	4.18036e-06		0	67726476	5.9397e-05	70799589	5.87597e-05	7488916	1.23841e-05		0	38704344	3.69223e-05	46714551	3.75297e-05	45128847	3.69961e-05	47392569	3.6667e-05
A0A8I3MZK1	GPAT4	92873336	8.51626e-05	1105196	1.03999e-06	79099048	7.15906e-05	91652788	8.12031e-05	5874276	4.60965e-06	87219812	7.20007e-05		0	26604342	2.33324e-05	25407204	2.10866e-05		0		0	52239544	4.98343e-05	47636304	3.82702e-05	35653988	2.92287e-05	50331804	3.89411e-05
A0A8I3MZK2	ALDOA	4078571952	0.00373995	301787000	0.000283982	482124986	0.00043636	394148277	0.00034921	458868960	0.000360083	430027004	0.000354991	195705938	0.00036482	3655359084	0.0032058	445677920	0.000369888	168334410	0.000278367	199735380	0.000345965	1231002708	0.00117432	412108056	0.000331081	427766608	0.000350678	4084116750	0.00315983
A0A8I3MZK3	INTS5		0	7211364	6.78591e-06	25449077	2.30333e-05	6128297	5.42959e-06		0	21624373	1.78511e-05		0	23494165	2.06047e-05		0		0		0	62392065	5.95194e-05		0		0		0
A0A8I3MZK8	ZC3H13	35498300	3.25511e-05	107999454	0.000101628	71431684	6.46511e-05	17300638	1.53281e-05	230021932	0.000180502	235190082	0.000194151		0	2926878	2.56691e-06	3070137	2.54804e-06		0		0	32818574	3.13075e-05	56908044	4.5719e-05	56458638	4.62841e-05	59825658	4.62863e-05
A0A8I3MZL6	POLDIP2	253806540	0.000232734	246219530	0.000231693	257180920	0.000232768	285448833	0.000252904	26865760	2.10821e-05	229869666	0.000189759	29208348	5.44479e-05	160341398	0.000140622	180513846	0.000149816	46939455	7.76217e-05	60697808	0.000105136	229236430	0.000218682	208503594	0.000167508	213178050	0.000174761	216937910	0.000167842
A0A8I3MZL8	RPL10A	86782388	7.95774e-05	839834352	0.000790286	879520752	0.000796033	927575328	0.000821819	1151234766	0.000903395	95570280	7.88941e-05	550188120	0.00102562	154608408	0.000135594	136604525	0.000113374	577029940	0.000954209	490693088	0.000849937	644800975	0.000615113	1227079800	0.000985815	1423013856	0.00116657	141006892	0.000109095
A0A8I3MZN4	ELP3	5161428	4.7329e-06	48309885	4.54597e-05	26741172	2.42028e-05	54382869	4.81825e-05	40367181	3.16769e-05	47463693	3.91817e-05	40337393	7.51938e-05	21668928	1.90039e-05	9472843	7.86193e-06	20777912	3.43595e-05	2084147	3.60998e-06	20750524	1.97951e-05	3452172	2.77342e-06	28745458	2.35652e-05	33534550	2.59452e-05
A0A8I3MZQ9	PDE4D	10776396	9.8817e-06	7732315	7.27613e-06	81654546	7.39036e-05	13271988	1.17588e-05	11305883	8.87194e-06	11021394	9.09826e-06		0		0	12471606	1.03507e-05		0		0	12308876	1.17421e-05	34110468	2.74038e-05	29469698	2.41589e-05	30152592	2.33287e-05
A0A8I3MZR3	PHLPP2	182790292	0.000167614	170560803	0.000160498	194938612	0.000176434	1651893280	0.00146355	1948060764	0.00152868	211319238	0.000174446	81600332	0.000152113	184228821	0.000161571	249720354	0.000207254	825615456	0.00136528	767822100	0.00132996	1474646720	0.00140675	1984490430	0.00159431	1983826375	0.00162632	182974275	0.000141565
A0A8I3MZS0	MAD1L1	7759036	7.11485e-06	5128945	4.82635e-06	24500888	2.21752e-05	15246406	1.35081e-05	556372	4.36595e-07	18798228	1.55181e-05		0	231983511	0.000203453	20540230	1.70472e-05		0		0		0	42594980	3.42201e-05	31768485	2.60434e-05	26017416	2.01293e-05
A0A8I3MZS1	CD82	70058312	6.42418e-05	7341648	6.90851e-06	57421532	5.19708e-05	7120426	6.3086e-06	123884835	9.72147e-05	153027172	0.000126325	186469764	0.000347602	6472888	5.67681e-06	52476592	4.35526e-05	16809630	2.77974e-05	153683796	0.000266198	47925254	4.57187e-05	107727916	8.65468e-05	100579928	8.24542e-05	92233196	7.13596e-05
A0A8I3MZS5	LRRN4CL	10988109	1.00758e-05	7682997	7.22972e-06	33499254	3.03194e-05	27318010	2.42034e-05	21503291	1.6874e-05	1478382	1.22042e-06		0		0		0		0		0		0		0		0		0
A0A8I3MZS6	DLAT	113238723	0.000103837	121137996	0.000113991	122325749	0.000110714	128120820	0.000113513	127038654	9.96896e-05	111812818	9.23024e-05	4091400	7.62687e-06	152746174	0.00013396	1817113704	0.0015081	349993841	0.00057877	364751696	0.000631792	111487474	0.000106354	1693439712	0.00136048	165352659	0.000135554	178429968	0.000138049
A0A8I3MZT8	TCIRG1	130150760	0.000119345	16171386	1.52173e-05	158631376	0.000143573	71941492	6.37392e-05	188951376	0.000148274	176932230	0.000146059	219090924	0.000408412	70508490	6.18369e-05	200046282	0.000166027	267269796	0.000441972	228233403	0.000395327	86896935	8.2896e-05	116412924	9.35242e-05	209339469	0.000171614	134360681	0.000103953
A0A8I3MZU7	AFAP1	215261118	0.000197389	30732938	2.89198e-05	4931376	4.46327e-06	57710604	5.11308e-05	39695644	3.11499e-05	31607838	2.60925e-05		0	57519984	5.04458e-05	43848020	3.63914e-05	42830474	7.08269e-05		0	2854623	2.72319e-06	4385036	3.52286e-06	38432808	3.15067e-05	473182500	0.000366095
A0A8I3MZX0	KIF2A	217875784	0.000199787	171673103	0.000161545	147966624	0.000133921	210792694	0.000186759	213597424	0.000167614	195123576	0.000161076	13823506	2.57687e-05	123768830	0.000108547	141989250	0.000117843	129301026	0.000213819	11366598	1.96883e-05	109721580	0.00010467	16771132	1.34736e-05	192701138	0.000157974	156956464	0.000121435
A0A8I3MZY0	CSNK1D	162394722	0.000148912	181197926	0.000170508	167557208	0.000151652	187465537	0.000166092	166462555	0.000130626	183329713	0.00015134	14667295	2.73416e-05	81806140	7.17451e-05	73096925	6.06664e-05	38391172	6.34858e-05		0	147093408	0.000140321	163571653	0.000131411	13858434	1.1361e-05	154748112	0.000119727
A0A8I3MZY6	FOXK2		0	26034785	2.44988e-05	65545766	5.93239e-05	25651685	2.2727e-05	199740498	0.00015674	98366826	8.12027e-05		0	12889810	1.13045e-05	17373228	1.44188e-05		0		0	70361934	6.71223e-05	178370289	0.0001433	16639926	1.36412e-05	185813232	0.000143761
A0A8I3MZZ1	GINS4		0	0	0		0		0	32201766	2.52693e-05	22568383	1.86304e-05		0	38145305	3.34539e-05	18114496	1.5034e-05		0		0		0	11214012	9.00915e-06	60061227	4.92375e-05	12473428	9.65053e-06
A0A8I3MZZ8	VIPAS39	97457608	8.93663e-05	1697098	1.59697e-06	51223726	4.63614e-05	60342812	5.34629e-05	7095517	5.56798e-06	70239976	5.79837e-05	15712703	2.92904e-05	17292056	1.51654e-05	18212074	1.5115e-05	16524984	2.73266e-05	13289602	2.30191e-05	17644032	1.68317e-05	12116134	9.7339e-06	15439758	1.26573e-05	10831248	8.37999e-06
A0A8I3N008	MROH1	108879376	9.98398e-05	64513520	6.07074e-05	1595382	1.44394e-06	2539146	2.24965e-06	2510202	1.9698e-06	36812924	3.03894e-05	13653229	2.54513e-05	76666540	6.72376e-05	6391884	5.30491e-06	26594994	4.3979e-05		0	89141515	8.50372e-05	80958220	6.50405e-05	9121515	7.47771e-06	88192930	6.82337e-05
A0A8I3N026	NECTIN2	111850	1.02564e-07	76154395	7.16615e-05	80766968	7.31002e-05	14689614	1.30148e-05	184150216	0.000144506	144634830	0.000119397	220604240	0.000411233	96158279	8.43321e-05	126977816	0.000105385	25439267	4.20678e-05	229850551	0.000398128	96245930	9.18146e-05	144143853	0.000115803	15150996	1.24206e-05	168638920	0.000130474
A0A8I3N029	PYCR2	621164115	0.000569593	293138460	0.000275844	935845568	0.000847011	566666672	0.000502059	103881834	8.1518e-05	700399479	0.000578186	290958984	0.000542383	613387260	0.000537949	714822196	0.000593263	519628375	0.000859287	289279291	0.000501065	10265595	9.79294e-06	49575624	3.98282e-05	53735968	4.40521e-05	48450084	3.74852e-05
A0A8I3N030	TBC1D32	22391166	2.05322e-05	5143012	4.83959e-06	27205848	2.46234e-05	52527390	4.65385e-05	39854062	3.12742e-05	58083454	4.79484e-05		0	31688676	2.77914e-05	18129941	1.50468e-05		0	62312524	0.000107932	41104476	3.92119e-05	244542090	0.000196461	11654039	9.55384e-06	25694092	1.98792e-05
A0A8I3N036	REXO5	8250208	7.56524e-06	1193596	1.12318e-06	6335428	5.73404e-06	19019326	1.68509e-05	9461074	7.42428e-06	154437295	0.000127489		0	14469933	1.26903e-05	7967927	6.61293e-06		0		0	12475933	1.19015e-05	19562379	1.57161e-05	22397846	1.83615e-05	20030352	1.54972e-05
A0A8I3N041	ACAT2	642074325	0.000588767	609853868	0.000573874	589043680	0.000533129	541648500	0.000479893	60979292	4.78516e-05	635419268	0.000524544	23608291	4.40087e-05	56623325	4.96594e-05	574911918	0.000477145	159211816	0.000263282	10843794	1.87827e-05	207343798	0.000197797	419128248	0.000336721	388573380	0.000318548	43137255	3.33747e-05
A0A8I3N046	NUP205	901598172	0.000826744	949085212	0.000893092	86160630	7.79819e-05	10806741	9.57462e-06	971557618	0.000762399	1185281826	0.00097846	582380964	0.00108563	983741913	0.000862755	774182809	0.000642529	811378425	0.00134174	592819584	0.00102683	92550345	8.82891e-05	106863912	8.58527e-05	1146366026	0.000939777	1224147352	0.000947107
A0A8I3N047	COX20	38566242	3.53643e-05	59165016	5.56744e-05	49193128	4.45235e-05	43568902	3.86014e-05	43080242	3.38059e-05	52178222	4.30736e-05	28135088	5.24472e-05	75572032	6.62777e-05	47627910	3.95285e-05	236421328	0.00039096	23047428	3.99208e-05	45671542	4.35687e-05	40461476	3.25061e-05	4279992	3.50868e-06	5141306	3.97776e-06
A0A8I3N052	OMA1	7392232	6.7785e-06	8933742	8.40668e-06	9641205	8.72602e-06	19817806	1.75583e-05	92918632	7.2915e-05	1501354	1.23938e-06	36392012	6.78392e-05		0		0	41406554	6.84722e-05	36278386	6.28383e-05	80710015	7.69939e-05	68743868	5.52277e-05	5365604	4.39866e-06	111907286	8.65812e-05
A0A8I3N059	LOC102153215	237860	2.18112e-07	22051330	2.07504e-05	224910625	0.000203561	416219180	0.000368764	248422870	0.000194942	34348035	2.83546e-05	64236324	0.000119744	16844290	1.47727e-05	221506775	0.000183838	8078472	1.3359e-05	52769502	9.14029e-05	19196185	1.83124e-05	262027580	0.000210509	27752060	2.27508e-05	2412440	1.86647e-06
A0A8I3N061	CLPTM1	31007133	2.84328e-05	39889272	3.75359e-05	205490754	0.000185985	554967420	0.000491693	590740568	0.000463565	438818094	0.000362248	34981010	6.52089e-05	552739923	0.00048476	378855558	0.000314429	340044630	0.000562317	348893475	0.000604324	278713872	0.000265881	421916050	0.00033896	402114128	0.000329648	52409984	4.05489e-05
A0A8I3N070	FAHD2A	56172258	5.15086e-05	66886956	6.29408e-05	100251012	9.07348e-05	5345658	4.73618e-06	50660222	3.9754e-05	91911843	7.5874e-05	113826788	0.000212187	18343338	1.60874e-05	24921888	2.06838e-05		0		0	8788317	8.38368e-06	20001078	1.60685e-05	20535248	1.68345e-05	18330894	1.41824e-05
A0A8I3N072	SULT1C4	186883662	0.000171368	214347231	0.000201701	184430001	0.000166923	178239208	0.000157917	154239337	0.000121034	17291855	1.42746e-05	15086688	2.81234e-05	214870411	0.000188444	31205864	2.58991e-05	25770086	4.26149e-05	24682656	4.27532e-05	22597386	2.1557e-05	18136307	1.45704e-05	223415112	0.000183153	153642027	0.000118871
A0A8I3N074	RIPK3	440607233	0.000404026	242861528	0.000228533	36450610	3.29906e-05	471238550	0.000417511	40214603	3.15571e-05	439321450	0.000362664	2841562	5.29702e-06	310541840	0.000272349	389105270	0.000322936	22751006	3.76224e-05	1996317	3.45785e-06	358007340	0.000341524	517804824	0.000415996	527297212	0.000432272	373583950	0.000289037
A0A8I3N078	ITM2B	132158710	0.000121186	908561	8.54958e-07	13986886	1.26592e-05	24613988	2.18076e-05	22679436	1.7797e-05	25157168	2.07675e-05	33040376	6.15913e-05	130336456	0.000114307	32061507	2.66093e-05	29043694	4.80283e-05	33047298	5.72417e-05	230681001	0.00022006	43083198	3.46123e-05	45472434	3.72777e-05	41472639	3.20868e-05
A0A8I3N081	LOC119863873	105085524	9.63609e-05	13074868	1.23035e-05	7658781	6.93178e-06	13100823	1.16071e-05	73184688	5.74294e-05	105011121	8.66876e-05	92082288	0.000171653	136638972	0.000119834	11470173	9.5196e-06	101644856	0.000168086	76257624	0.000132087	19546440	1.86465e-05	25689928	2.06389e-05	219650328	0.000180067	157357254	0.000121745
A0A8I3N083	CD63	119273555	0.000109371	80145402	7.5417e-05	110466336	9.99804e-05	126835080	0.000112374	190635750	0.000149595	122319112	0.000100975	24007248	4.47524e-05	76070932	6.67152e-05	152280890	0.000126385	303270795	0.000501506	268238840	0.000464621	108747824	0.000103741	152509902	0.000122524	157036314	0.000128736	123778212	9.57656e-05
A0A8I3N087	EIF3L	219383032	0.000201169	200124140	0.000188317	2671105850	0.00241755	184171848	0.000163174	2480118350	0.00194619	231353619	0.000190984	463095006	0.000863266	3401996	2.9836e-06	2597924600	0.00215613	51100089	8.4502e-05	45795442	7.9323e-05	30401294	2.90016e-05	294036678	0.000236224	295294775	0.000242079	29750318	2.30174e-05
A0A8I3N098	ANXA6	6294094672	0.00577153	630953862	0.000593729	789651126	0.000714694	60109566	5.32562e-05	693633154	0.000544307	6720944360	0.0055482	477511914	0.000890141	3770364150	0.00330666	508447225	0.000421983	615455127	0.00101775	5490497172	0.00951017	405268384	0.000386609	414855144	0.000333288	465666351	0.000381748	429027014	0.000331933
A0A8I3N0A3	MRPL50	30324882	2.78072e-05	23038436	2.16792e-05	43327234	3.92144e-05	217294	1.92519e-07	32509384	2.55107e-05	32258938	2.663e-05		0	9752445	8.55302e-06	109496290	9.08758e-05		0		0	30664026	2.92522e-05	16252489	1.3057e-05	65857872	5.39895e-05	34237158	2.64888e-05
A0A8I3N0A4	GALNT12	8661981	7.94283e-06		0		0		0	9716838	7.62498e-06	8520601	7.03383e-06	51718363	9.64093e-05	17427723	1.52843e-05	22585967	1.87451e-05	66986336	0.000110772	32665285	5.658e-05		0	79459287	6.38363e-05	16624912	1.36289e-05	12792227	9.89718e-06
A0A8I3N0B0	ALYREF	96181272	8.81959e-05	110640888	0.000104113	74244920	6.71973e-05	71572904	6.34126e-05	11888397	9.32904e-06	83276606	6.87456e-05	5130806	9.56445e-06	147257470	0.000129147	141086880	0.000117094	7310654	1.20893e-05		0	81938382	7.81658e-05	118643880	9.53165e-05	156893374	0.000128619	137935480	0.000106719
A0A8I3N0B4	ENPP3	533484195	0.000489192	826536128	0.000777773	89482016	8.0988e-05	604541394	0.000535615	867343900	0.000680621	875254014	0.00072253	282650780	0.000526896	275027430	0.000241203	457880788	0.000380016	298938460	0.000494342	285076320	0.000493785	169545780	0.00016174	227197184	0.000182526	246715985	0.000202255	208600110	0.000161391
A0A8I3N0C9	EFR3A	56971416	5.22414e-05	6758383	6.35966e-06	125596114	0.000113674	23756262	2.10477e-05	160004648	0.000125559	18542368	1.53069e-05	2943235	5.48655e-06	126662872	0.000111085	152953554	0.000126943	38100324	6.30049e-05	29816385	5.16454e-05	72381533	6.90489e-05	16720086	1.34326e-05	19606170	1.60729e-05	15189156	1.17516e-05
A0A8I3N0D3	PLEC	1849998973	0.0016964	20066178600	0.0188823	17333053084	0.0156877	2041937040	0.00180913	3104030777	0.00243579	262384320	0.000216601	4702871729	0.00876673	374615240	0.000328543	31386702156	0.0260492	49250040	8.14427e-05	466701888	0.000808381	2549522534	0.00243214	3560893552	0.00286076	4217519280	0.00345747	40184964004	0.0310906
A0A8I3N0E1	TBC1D9B	25094068	2.30107e-05	32277774	3.03735e-05	21701206	1.96412e-05	26626750	2.35909e-05	22106284	1.73472e-05	40587459	3.35053e-05		0	207197871	0.000181715	22040362	1.82923e-05	6314803	1.04425e-05	9556172	1.65524e-05	825191	7.87197e-07	18711694	1.50327e-05	18992902	1.55701e-05	17864750	1.38217e-05
A0A8I3N0E4	ANKMY2	154411534	0.000141592	55820874	5.25276e-05	195483912	0.000176928	18083868	1.60221e-05	52852035	4.1474e-05	238294659	0.000196714	20252472	3.77531e-05	119234755	0.00010457	142908225	0.000118606	76697363	0.000126831		0	4760876	4.54167e-06	125372785	0.000100722	139365605	0.00011425	13776505	1.06587e-05
A0A8I3N0E9	AARSD1	2509896	2.30151e-06	275102130	0.000258872	29407086	2.66156e-05	212449315	0.000188227	23425512	1.83824e-05	258509178	0.000213402		0	20047398	1.75818e-05	196921338	0.000163434		0		0	133019980	0.000126895	180295278	0.000144846	156295920	0.000128129	205281210	0.000158823
A0A8I3N0G7	POT1		0		0		0	81910556	7.25716e-05	10871866	8.53135e-06		0		0	18922706	1.65955e-05	38014292	3.15497e-05		0	21560193	3.73447e-05	32839075	3.13271e-05	112002666	8.99811e-05	15883658	1.30212e-05	21304282	1.64828e-05
A0A8I3N0H7	HIKESHI	65733645	6.02762e-05	3477195	3.27205e-06	56236872	5.08986e-05	42633172	3.77724e-05	77055060	6.04665e-05	41800992	3.45071e-05		0	10432068	9.14906e-06	13798248	1.14518e-05		0		0	8303755	7.92143e-06	108781736	8.73934e-05	10484956	8.59544e-06	91452392	7.07555e-05
A0A8I3N0I5	TOMM7	208137390	0.000190857	18232578	1.71569e-05	14107364	1.27682e-05	16751116	1.48413e-05	14748738	1.15736e-05	15082570	1.24508e-05	38692748	7.2128e-05	43380891	3.80456e-05	41868885	3.47488e-05	27406851	4.53215e-05	3004029	5.20332e-06	26126365	2.49234e-05	237287835	0.000190633	63857395	5.23495e-05	13398792	1.03665e-05
A0A8I3N0J8	RBFOX2		0	2819218	2.65289e-06	15766070	1.42695e-05	16395044	1.45258e-05	24637310	1.93334e-05	19670896	1.62385e-05		0	30806168	2.70174e-05	26160136	2.17115e-05		0		0	95197548	9.08144e-05	153631514	0.000123425	13133136	1.07664e-05	178632	1.38205e-07
A0A8I3N0K5	HSD17B6	22321714	2.04685e-05	1960842	1.84516e-06	24388984	2.20739e-05	22609208	2.00314e-05	27829658	2.18384e-05	140314	1.1583e-07	11545251	2.15218e-05	8636196	7.57406e-06	145694	1.20918e-07	29714824	4.91381e-05	24615318	4.26366e-05	1267625	1.20926e-06	19674758	1.58064e-05	78860137	6.46486e-05	9465925	7.32366e-06
A0A8I3N0K8	ACBD3	495173635	0.000454062	491588256	0.000462586	504674060	0.000456768	54379260	4.81793e-05	426090247	0.000334361	46621524	3.84865e-05	27920615	5.20474e-05	296185760	0.000259759	36773850	3.05202e-05	8689511	1.43695e-05		0	346824060	0.000330856	32996887	2.65091e-05	379002324	0.000310701	338779155	0.000262109
A0A8I3N0M0	TBC1D2	154712138	0.000141867	184799328	0.000173897	160964730	0.000145685	183609713	0.000162676	162798272	0.000127751	214454064	0.000177034	17303705	3.22562e-05	91033392	7.98375e-05	83954082	6.96772e-05	25074457	4.14645e-05	3115699	5.39675e-06	102907230	9.81692e-05	86568902	6.9548e-05	9276939	7.60512e-06	77069628	5.96278e-05
A0A8I3N0N3	PTPN23	125346069	0.000114939	147547411	0.000138843	159244686	0.000144129	143141140	0.000126821	18925010	1.48508e-05	183795140	0.000151724		0	377852316	0.000331382	37774005	3.13503e-05		0		0	3365848	3.21088e-06	45687640	3.67047e-05	5097582	4.17893e-06	658611477	0.000509559
A0A8I3N0N4	AATF	3738180	3.42782e-06	356571387	0.000335535	369695740	0.000334603	487626953	0.000432031	47930124	3.76117e-05	455546330	0.000376057		0	448294297	0.00039316	300122440	0.000249085		0		0	331418160	0.000316159	41082811	3.30052e-05	368538676	0.000302123	44506946	3.44344e-05
A0A8I3N0P1	LOC100686569	372246176	0.000341341	260856570	0.000245467	46174176	4.17911e-05	274862040	0.000243524	519034950	0.000407296	368585891	0.000304271	41777208	7.78778e-05	306640260	0.000268928	234472378	0.000194599	82397040	0.000136256	417485625	0.000723133	1179705215	0.00112539	251863600	0.000202343	310335072	0.000254409	224882505	0.000173989
A0A8I3N0P3	BCLAF1	709844064	0.00065091	888628641	0.000836202	528854976	0.000478654	719648910	0.000637599	67891670	5.32758e-05	63441696	5.23717e-05		0	754834320	0.000662	81311310	6.74838e-05		0		0	572679965	0.000546313	590574840	0.000474458	611024918	0.000500911	69943899	5.41147e-05
A0A8I3N0Q4	RBBP4	143175880	0.000131289	16442170	1.54721e-05	164183074	0.000148598	148309250	0.0001314	185637353	0.000145673	158361640	0.000130729	4878384	9.0939e-06	232461372	0.000203872	207265047	0.000172018	8374975	1.38493e-05	45517446	7.88415e-05	228277080	0.000217767	221256695	0.000177754	27253380	2.2342e-05	232733904	0.000180063
A0A8I3N0R3	AGR2	219385680	0.000201171	115849965	0.000109015	199196830	0.000180288	180483390	0.000159906	234973984	0.000184388	211541750	0.00017463	86770821	0.000161751	1710756250	0.00150036	383676720	0.00031843	180789468	0.000298964	196275366	0.000339972	414171560	0.000395102	589021356	0.00047321	75915829	6.22349e-05	76077365	5.886e-05
A0A8I3N0R4	GCAT	432174730	0.000396294	549950203	0.000517505	51884228	4.69592e-05	606863101	0.000537672	57892296	4.54292e-05	601926096	0.000496895	362853315	0.000676403	485988767	0.000426219	49477483	4.10635e-05	36621130	6.05588e-05	320845995	0.000555742	242018946	0.000230876	554952229	0.000445839	60737274	4.97917e-05	597613644	0.000462366
A0A8I3N0R5	SEPTIN10	304847556	0.000279538	261808776	0.000246363	32547504	2.9458e-05	421610943	0.000373541	328833375	0.000258042	396030992	0.000326927	34578537	6.44586e-05	567164611	0.000497411	111579675	9.26049e-05	37745180	6.24176e-05	35142498	6.08709e-05	822245536	0.000784388	114020226	9.16019e-05	118975392	9.75346e-05	103378272	7.99824e-05
A0A8I3N0S1	SIPA1L1	46953201	4.3055e-05	5174685	4.86939e-06	44661159	4.04217e-05	86700420	7.68154e-05	41786946	3.2791e-05	85821606	7.08465e-05		0	50001351	4.38519e-05	479445	3.97913e-07		0		0	29516464	2.81575e-05	28327848	2.27581e-05	30836238	2.52792e-05	4601444	3.56008e-06
A0A8I3N0S2	EDC4	1179865756	0.00108191	1234016256	0.00116121	1292391872	0.00116971	126745098	0.000112294	126253768	9.90737e-05	126516005	0.00010444	99057012	0.000184654	1604456715	0.00140713	1827537336	0.00151675	125561264	0.000207635	9912835	1.71702e-05	135911292	0.000129654	17314206	1.39099e-05	1699164072	0.00139295	177484008	0.000137317
A0A8I3N0V0	TMEM45B	24807299	2.27477e-05	24051052	2.26321e-05	25590252	2.31611e-05	5157474	4.56945e-06	37326046	2.92904e-05	33392984	2.75662e-05	28485918	5.31012e-05	41956356	3.67963e-05	90128196	7.48014e-05	36944643	6.10938e-05	35540601	6.15604e-05	24860117	2.37155e-05	34747872	2.79159e-05	59718468	4.89565e-05	28658964	2.21731e-05
A0A8I3N0W4	RWDD1	4162782	3.81717e-06	38534692	3.62613e-05	44305004	4.00994e-05	35524336	3.14741e-05	34381316	2.69797e-05	41276832	3.40744e-05		0	3580990	3.14058e-06	39097070	3.24484e-05		0		0	42436	4.04822e-08	29216952	2.34724e-05	20896458	1.71307e-05	32014766	2.47694e-05
A0A8I3N0W8	TPT1	407198311	0.000373391	39691836	3.73501e-05	5151720	4.6627e-06	376207384	0.000333314	627564996	0.000492462	412321680	0.000340375	36967605	6.89121e-05	65585002	5.75189e-05	565774222	0.000469561	13517236	2.23529e-05	7009994	1.21421e-05	245425453	0.000234126	71109538	5.71282e-05	738614412	0.000605507	624198240	0.000482934
A0A8I3N0X1	DCAKD	151209709	0.000138656	141239628	0.000132907	154880658	0.000140179	175088963	0.000155126	117012098	9.18216e-05	153698153	0.000126879	1652654	3.08075e-06	45439548	3.98511e-05	6964475	5.78013e-06	78895516	0.000130466	39291633	6.80576e-05	64390740	6.1426e-05	64734702	5.20068e-05	78865325	6.46528e-05	63090618	4.88124e-05
A0A8I3N0X9	CAMSAP1	28536006	2.61668e-05	2801062	2.63581e-06	30654778	2.77449e-05	55026177	4.87524e-05	27814882	2.18269e-05	42446958	3.50403e-05		0	28236830	2.47641e-05	35936356	2.98252e-05		0		0	22867298	2.18144e-05	232135605	0.000186494	26257149	2.15253e-05	22322793	1.72708e-05
A0A8I3N0Z0	DCPS	215240921	0.000197371	251816089	0.00023696	232837255	0.000210735	206139899	0.000182637	178758195	0.000140275	196909874	0.000162551	68702852	0.000128071	349746440	0.000306732	34797656	2.88801e-05	94085084	0.000155584	1205188	2.08752e-06	191775115	0.000182945	249138360	0.000200154	271093248	0.000222239	24749744	1.91485e-05
A0A8I3N0Z9	BOLA2B	259564960	0.000238015	29919388	2.81542e-05	32791435	2.96787e-05	18040530	1.59837e-05	87922407	6.89943e-05	162616984	0.000134242		0	73110621	6.4119e-05	35300492	2.92974e-05		0		0	13084808	1.24824e-05	45663909	3.66856e-05	28406294	2.32871e-05	52697976	4.07717e-05
A0A8I3N121	TTK		0	3134891	2.94994e-06		0		0	31467651	2.46932e-05	10363826	8.55543e-06		0	18197570	1.59595e-05	10722358	8.89896e-06		0		0	9141312	8.72043e-06	29422150	2.36373e-05	16224023	1.33003e-05	38483364	2.97741e-05
A0A8I3N129	SNX30	12026258	1.10278e-05	10033781	9.44182e-06	12745762	1.15359e-05	11305812	1.00168e-05	8725173	6.8468e-06	15159428	1.25142e-05		0	9588991	8.40967e-06	10302545	8.55054e-06		0		0	85856455	8.19034e-05	53093076	4.26541e-05	62048584	5.08667e-05	6846578	5.29711e-06
A0A8I3N142	MED31	20118258	1.8448e-05	60591504	5.70168e-05	14993326	1.35701e-05	8498022	7.52913e-06		0		0		0	33749856	2.95991e-05		0		0		0	34801938	3.31996e-05	315461	2.53436e-07		0	35277258	2.72935e-05
A0A8I3N150	TAF2	120992328	0.000110947	115203692	0.000108407	8983887	8.1311e-06	89593868	7.93789e-05	10221039	8.02064e-06	150989355	0.000124643		0	13478736	1.1821e-05	9774168	8.11201e-06		0		0	103709055	9.89341e-05	14810511	1.18985e-05	15846045	1.29904e-05	14798097	1.14491e-05
A0A8I3N156	ARPC4	14837788	1.36059e-05	135129792	0.000127158	154192752	0.000139556	149450623	0.000132411	195669846	0.000153546	147387156	0.000121669	267620871	0.000498878	222849472	0.000195442	310614804	0.000257793	30048844	4.96905e-05	215092654	0.000372565	194694224	0.00018573	224548677	0.000180399	251813358	0.000206433	234246222	0.000181233
A0A8I3N157	TMEM214	30492674	2.7961e-05	152714375	0.000143705	34890516	3.15786e-05	3403312	3.01529e-06	43665656	3.42652e-05	433223	3.57629e-07		0	35782496	3.13817e-05	26962709	2.23775e-05		0	25230767	4.37026e-05	31664705	3.02068e-05	29506719	2.37052e-05	30060455	2.46432e-05	28008396	2.16697e-05
A0A8I3N165	PSMD8	766417596	0.000702786	131410112	0.000123657	108439464	9.8146e-05	85706250	7.59345e-05	97670457	7.66438e-05	95521881	7.88541e-05	296846060	0.000553357	72532275	6.36118e-05	111229223	9.2314e-05	383201220	0.000633683	450037880	0.000779517	103641536	9.88696e-05	85463704	6.86601e-05	11698460	9.59025e-06	108585648	8.40113e-05
A0A8I3N167	CLK4	16426534	1.50627e-05	110607646	0.000104082	16103126	1.45746e-05	25947252	2.29889e-05	26579634	2.08575e-05	46602816	3.8471e-05	36365305	6.77894e-05	38352234	3.36354e-05	179207652	0.000148732		0		0	32561214	3.1062e-05	50243139	4.03645e-05	41609304	3.41108e-05	4910604	3.79927e-06
A0A8I3N171	MRPS18B	194220908	0.000178096	164667681	0.000154953	19766656	1.78903e-05	162314181	0.000143808	30104505	2.36236e-05	260389530	0.000214954	32626342	6.08195e-05	18042435	1.58235e-05	23994078	1.99137e-05	42012176	6.94737e-05	98405790	0.00017045	17820796	1.70003e-05	16718004	1.3431e-05	18286029	1.49907e-05	28649320	2.21656e-05
A0A8I3N173	ZFYVE16	45273198	4.15144e-05	40040622	3.76783e-05	41172756	3.72645e-05	37203790	3.2962e-05	47781468	3.7495e-05	42685611	3.52373e-05		0	3156888	2.76863e-06	34169235	2.83586e-05	73974434	0.000122328	19500748	3.37775e-05	33099066	3.15751e-05	3103191	2.49305e-06	40828437	3.34706e-05	33420378	2.58569e-05
A0A8I3N185	SLC16A3	110558228	0.000101379	69220353	6.51365e-05	89780220	8.12579e-05	93639016	8.29629e-05	168236016	0.000132018	132139468	0.000109082	115658248	0.000215601	63312952	5.55263e-05	76354072	6.33696e-05	173938976	0.000287635	14940428	2.58785e-05	70470381	6.72258e-05	163419924	0.000131289	127476992	0.000104504	92106736	7.12618e-05
A0A8I3N194	NFYC	20364626	1.86739e-05	20290138	1.90931e-05	16193188	1.46561e-05	21030126	1.86324e-05	23768986	1.8652e-05	27280486	2.25203e-05		0	4221712	3.7025e-06	38520824	3.19701e-05		0		0	36846550	3.51501e-05	40126308	3.22368e-05	41811368	3.42764e-05	38252676	2.95956e-05
A0A8I3N199	TXNDC17	247350172	0.000226814	13489418	1.26936e-05	21607424	1.95564e-05	94516812	8.37406e-05	262186775	0.000205743	108201774	8.93215e-05		0	12058845	1.05758e-05	117127688	9.72094e-05		0		0	76955613	7.34124e-05	32615940	2.62031e-05	365035820	0.000299252	27544825	2.13111e-05
A0A8I3N1B0	NOB1	47279124	4.33538e-05	4988736	4.69441e-06	41791344	3.78243e-05	58784956	5.20826e-05	50892912	3.99366e-05	42565552	3.51382e-05		0	84231248	7.38719e-05	48052448	3.98809e-05		0	29370744	5.08735e-05	96803475	9.23464e-05	72000164	5.78437e-05	96104960	7.87857e-05	10917180	8.44648e-06
A0A8I3N1B1	HSPA2	78361143	7.18553e-05	110829738	0.000104291	8175186	7.39916e-06	60901468	5.39578e-05	88031032	6.90796e-05	527865625	0.000435758		0	130065912	0.00011407	177709875	0.000147489		0		0	116759699	0.000111384	155227424	0.000124707	186699186	0.000153054	131437784	0.000101692
A0A8I3N1B2	SOAT1	100869696	9.24951e-05	107794584	0.000101435	85345376	7.7244e-05	85600704	7.5841e-05	86652236	6.79976e-05	83753584	6.91393e-05	10311816	1.92225e-05	89764744	7.87249e-05	74107992	6.15055e-05	14086025	2.32934e-05	10414731	1.80395e-05	35506274	3.38715e-05	75981272	6.10421e-05	8187476	6.71199e-06	7177468	5.55311e-06
A0A8I3N1D1	GTF2A1	2554436	2.34236e-06	29880446	2.81176e-05	23104976	2.09118e-05	30504516	2.70266e-05	38239086	3.00069e-05	32945550	2.71968e-05		0	33569902	2.94413e-05	23984162	1.99055e-05		0		0	15710606	1.49873e-05	32189786	2.58607e-05	34539848	2.83153e-05	32110792	2.48437e-05
A0A8I3N1D8	CAVIN3	675609255	0.000619517	72503559	6.8226e-05	85889980	7.7737e-05	68718762	6.08839e-05	62438720	4.89968e-05	79714872	6.58053e-05	135933093	0.000253396	85469296	7.49577e-05	8417730	6.98625e-06	159657890	0.000264019	140209992	0.00024286	76191651	7.26836e-05	687615420	0.000552419	771090420	0.00063213	81763584	6.32594e-05
A0A8I3N1D9	ORC3	77529316	7.10925e-05	78703364	7.40601e-05	77975522	7.05738e-05	9484864	8.40346e-06	5338396	4.18914e-06	11747068	9.69731e-06		0	112514746	9.86769e-05	95137392	7.89587e-05		0		0	50383125	4.80634e-05	153109366	0.000123005	153865624	0.000126137	152234746	0.000117782
A0A8I3N1F6	ANKRD52	31049316	2.84715e-05	44779884	4.2138e-05	14542836	1.31624e-05	114215205	0.000101193	76742695	6.02214e-05	128545930	0.000106116		0	38409948	3.3686e-05	30494511	2.53087e-05		0		0	30918819	2.94952e-05	82234755	6.6066e-05	10022502	8.21632e-06	7842776	6.06785e-06
A0A8I3N1F8	GRAMD4	61480723	5.63763e-05		0		0		0	8545673	6.70595e-06	7592834	6.26795e-06	13567591	2.52916e-05	10945617	9.59945e-06	12858202	1.06716e-05	12633911	2.08922e-05	52722817	9.1322e-05		0	6209104	4.98829e-06	73847725	6.05395e-05	82615205	6.39183e-05
A0A8I3N1G3	SMARCE1	684003024	0.000627214	6396976	6.01957e-06	47893377	4.33471e-05	63839826	5.65612e-05	950980356	0.000746252	66523168	5.49154e-05	11541191	2.15142e-05	144332523	0.000126582	137421072	0.000114052	31970424	5.28681e-05		0	640309644	0.000610828	89171577	7.16389e-05	109583433	8.98351e-05	9503181	7.35249e-06
A0A8I3N1G7	ELMO3	275374344	0.000252512	322802186	0.000303758	331627530	0.000300148	32316848	2.86323e-05	282324880	0.000221546	357881595	0.000295434	11064185	2.0625e-05	27557715	2.41685e-05	366033285	0.000303787	145735116	0.000240996	10898612	1.88777e-05	269404710	0.000257001	316741905	0.000254465	324000615	0.000265612	353350192	0.000273382
A0A8I3N1H0	NDUFAF2	9466274	8.68034e-06	4906873	4.61738e-06	12237319	1.10757e-05		0	11569431	9.07875e-06	870668	7.18744e-07		0	12849281	1.1269e-05	9287322	7.70796e-06		0		0	10740329	1.02458e-05	12924714	1.03835e-05	27846646	2.28283e-05	26952316	2.08526e-05
A0A8I3N1H7	CASC3	13082955	1.19968e-05	17552424	1.65169e-05	10601524	9.59518e-06	74832744	6.63008e-05	57846148	4.53929e-05	66962232	5.52779e-05		0	191940860	0.000168335	172805885	0.000143419		0		0	169763436	0.000161947	108264558	8.69779e-05	72395289	5.93488e-05	73385074	5.67771e-05
A0A8I3N1J1	P4HA1	157536900	0.000144458	160510442	0.000151041	1649829680	0.00149322	2036630694	0.00180443	166935528	0.000130997	210723492	0.000173954	260212392	0.000485068	139757750	0.000122569	2379205882	0.00197461	2844914710	0.00470451	255508066	0.000442569	126011412	0.00012021	176872350	0.000142096	196280088	0.000160908	2103932625	0.00162778
A0A8I3N1K7	FHOD1	37090824	3.40114e-05	33546864	3.15677e-05	3175968	2.87449e-06	35155528	3.11473e-05	34267239	2.68901e-05	39487156	3.2597e-05		0	15740496	1.38046e-05	148745810	0.000123451		0		0	19862288	1.89478e-05	16641454	1.33695e-05	10340298	8.47685e-06	1646534	1.2739e-06
A0A8I3N1K9	STOML2	463642428	0.000425149	42711540	4.01917e-05	42997811	3.89163e-05	451384544	0.00039992	465184386	0.000365039	442265056	0.000365094	56294625	0.00010494	306799051	0.000269067	36864075	3.05951e-05	491803920	0.000813275	466194876	0.000807503	216084442	0.000206135	300483976	0.000241404	319866101	0.000262222	308336058	0.000238556
A0A8I3N1L3	PPP4R2	98328976	9.01653e-05	10004067	9.41385e-06	88354952	7.99679e-05	8988264	7.96348e-06	82721024	6.49127e-05	72991484	6.02551e-05	38652297	7.20526e-05	9902664	8.68477e-06	87911772	7.29619e-05	2162582	3.57617e-06	59788394	0.00010356	85260672	8.13351e-05	914088	7.34363e-07	93855245	7.69414e-05	112243215	8.68411e-05
A0A8I3N1L7	SNX3	24512795	2.24776e-05	24522482	2.30757e-05	41682203	3.77256e-05	20324121	1.80069e-05	20742955	1.62774e-05	21544555	1.77852e-05		0	11272548	9.88618e-06	11232465	9.32232e-06		0		0	8641628	8.24375e-06	7726743	6.20754e-06	7644716	6.26704e-06	57682837	4.46284e-05
A0A8I3N1P4	CHID1	1745893	1.60094e-06	9236669	8.69173e-06	12921858	1.16953e-05	26740865	2.3692e-05	12405441	9.73478e-06	24811775	2.04823e-05		0		0		0	14984717	2.47796e-05	17934702	3.1065e-05	7093423	6.76683e-06	20741137	1.66631e-05	30606432	2.50908e-05	23858467	1.8459e-05
A0A8I3N1P9	MRFAP1L2	37394858	3.42902e-05	5362011	5.04567e-06	45468267	4.11522e-05	59308164	5.25462e-05	58631636	4.60093e-05	5140386	4.24343e-06		0		0		0		0		0		0	37710654	3.02961e-05	37819155	3.10037e-05	3067907	2.3736e-06
A0A8I3N1Q4	TRIP10	31811895	2.91707e-05	32075526	3.01832e-05	323101770	0.000292432	281976734	0.000249827	305804520	0.00023997	332163412	0.000274204	42838698	7.98566e-05	201043596	0.000176318	231901726	0.000192465	60848727	0.000100623	29917016	5.18197e-05	242360448	0.000231202	187501964	0.000150636	205891924	0.000168788	202311473	0.000156526
A0A8I3N1Q6	RIPOR1	37678683	3.45504e-05	20054526	1.88714e-05	335039415	0.000303236	36235902	3.21045e-05	20499502	1.60863e-05	27098844	2.23703e-05	51937598	9.6818e-05	3333110	2.92318e-06	37751514	3.13316e-05	41153094	6.80531e-05		0	53838165	5.13593e-05	215186625	0.000172877	249338508	0.000204405	36477243	2.8222e-05
A0A8I3N1S4	TERF2	31001451	2.84276e-05	31723406	2.98518e-05	229400889	0.000207625	179382186	0.00015893	25821132	2.02623e-05	2135421	1.76281e-06	19923969	3.71407e-05	35779632	3.13792e-05	6152208	5.10599e-06	13939506	2.30512e-05	13363154	2.31465e-05	32592258	3.10916e-05	46962316	3.77287e-05	54242805	4.44676e-05	64183710	4.96581e-05
A0A8I3N1S9	FKBP15	71093124	6.51907e-05	95253788	8.96341e-05	91927728	8.32016e-05	7611556	6.74373e-06	81392868	6.38705e-05	107452392	8.87029e-05		0	47613591	4.17578e-05	50430726	4.18547e-05		0		0	78086616	7.44913e-05	41468016	3.33147e-05	51641946	4.23354e-05	67265296	5.20423e-05
A0A8I3N1T4	ACD	10417824	9.55289e-06	1842501	1.7338e-06	27298346	2.47071e-05	3674916	3.25592e-06	21887842	1.71758e-05	3724569	3.07466e-06		0	29476692	2.58515e-05	13969014	1.15935e-05		0		0	14283956	1.36263e-05	11139142	8.949e-06	25274454	2.07197e-05	25495808	1.97258e-05
A0A8I3N1T5	NRBP1	2348206	2.15325e-06	24930798	2.34599e-05	22237362	2.01265e-05	308424676	0.00027326	24614856	1.93157e-05	323208102	0.000266811	79061885	0.000147381	113387028	9.94419e-05	87031068	7.22309e-05	213769335	0.000353501		0	101776160	9.70902e-05	94352315	7.58011e-05	141867481	0.000116301	124684464	9.64667e-05
A0A8I3N1T7	BLOC1S3	8666534	7.947e-06	8646566	8.13644e-06	8869991	8.02802e-06	8004697	7.09205e-06	69901704	5.48532e-05	10444798	8.62227e-06		0	9255282	8.11701e-06	76631772	6.36001e-05		0		0	7503266	7.1578e-06	39325222	3.15932e-05	50028945	4.10131e-05	5458292	4.22301e-06
A0A8I3N1U1	SCCPDH	1026606625	0.000941374	1030517340	0.00096972	1151587855	0.00104227	108053935	9.57343e-05	919270176	0.000721368	106410535	8.78428e-05	682298232	0.00127189	83694831	7.34015e-05	116995212	9.70995e-05	61535922	0.000101759	58859025	0.000101951	111745416	0.0001066	95137991	7.64323e-05	96420348	7.90442e-05	96485544	7.46496e-05
A0A8I3N1U8	PEF1	16991124	1.55805e-05	231520220	0.000217861	18082128	1.63657e-05	173265172	0.000153511	135626452	0.000106429	165052468	0.000136252	34287536	6.39162e-05	16485216	1.44578e-05	13296836	1.10356e-05	779508	1.28904e-06	82762062	0.000143353	154223608	0.000147123	127134876	0.000102138	12129676	9.94376e-06	137349296	0.000106265
A0A8I3N1V9	TOR3A	8399454	7.7021e-06	5730712	5.39262e-06	50915684	4.60826e-05	1673206	1.48244e-06	27818868	2.183e-05	10112173	8.34769e-06	61017227	0.000113744	11073318	9.71145e-06	8581482	7.12215e-06	9351485	1.54641e-05	9348846	1.61933e-05	8125277	7.75117e-06	8865938	7.12275e-06	28927156	2.37141e-05	10162821	7.86284e-06
A0A8I3N1W0	RAB11B	5194746	4.76346e-06	6283799	5.91307e-06	71476555	6.46917e-05	52776566	4.67593e-05	70527484	5.53442e-05	49557223	4.09099e-05		0	28191977	2.47247e-05	49587375	4.11548e-05	49693316	8.21757e-05		0	8056777	7.68583e-06	52590332	4.22502e-05	48762277	3.99747e-05	51577406	3.99048e-05
A0A8I3N1W6	ACTR3	150131716	0.000137667	128716648	0.000121123	147837846	0.000133804	119617896	0.00010598	1321712678	0.00103717	128975418	0.00010647	18897111	3.52265e-05	1462677450	0.00128279	205775991	0.000170783	2198035168	0.0036348	192844314	0.000334029	1400054850	0.00133559	1771764976	0.00142341	2104658014	0.00172537	166149872	0.000128548
A0A8I3N1W8	LOC474938	10590314	9.71106e-06	850388875	0.000800218	123860065	0.000112103	70886214	6.28042e-05	778433362	0.000610851	806715385	0.00066595	13771821	2.56724e-05	360921822	0.000316533	53130864	4.40957e-05	13503222	2.23297e-05	47535396	8.23368e-05	222617615	0.000212368	25200996	2.02461e-05	244842984	0.000200719	216307548	0.000167354
A0A8I3N1X4	PTBP3	304548684	0.000279264	295957882	0.000278497	298300060	0.000269984	36104250	3.19879e-05	38596032	3.0287e-05	391600160	0.000323269	31577464	5.88642e-05	30709630	2.69328e-05	381898630	0.000316955	13720882	2.26896e-05		0	37716987	3.59804e-05	438223872	0.000352062	504962965	0.000413962	489397701	0.000378641
A0A8I3N1X6	GLUD1	1239489024	0.00113658	1049722957	0.000987792	1370735448	0.00124062	992697840	0.000879516	1281011900	0.00100523	1131322045	0.000933916	317432900	0.000591734	1074672508	0.000942502	1228349616	0.00101946	423010014	0.000699513	352076013	0.000609836	397403544	0.000379106	8979348	7.21386e-06	997986550	0.000818137	840413392	0.000650217
A0A8I3N1X7	PLRG1	40514985	3.71513e-05	88703784	8.34705e-05	105937384	9.58814e-05	112313144	9.95079e-05	103339688	8.10926e-05	7606266	6.27904e-06	20667574	3.85269e-05	187925805	0.000164813	103611522	8.59918e-05	30220014	4.99735e-05		0	98013672	9.35009e-05	107113696	8.60533e-05	133662852	0.000109575	99695645	7.71332e-05
A0A8I3N1Y0	DHFR	284698960	0.000261062	18588712	1.7492e-05	266288420	0.000241011	152345907	0.000134976	338563240	0.000265677	238677219	0.00019703		0	418593344	0.000367112	40861557	3.39128e-05		0		0	48734520	4.64907e-05	8411229	6.75744e-06	95083464	7.79483e-05	72730749	5.62708e-05
A0A8I3N1Y8	SPTBN1	10848861	9.94814e-06		0		0		0	16828455	1.32056e-05		0		0	66115635	5.79843e-05	11099474	9.21194e-06		0		0		0	4068587	3.26863e-06	6912843	5.66706e-06	3249689	2.51424e-06
A0A8I3N1Z4	CCDC6		0		0		0	10549786	9.34696e-06		0		0		0		0		0		0		0		0	14991228	1.20437e-05	15921006	1.30518e-05	105141612	8.13467e-05
A0A8I3N1Z6	LOC610994	69138813	6.33986e-05	10436506	9.82078e-06	1290624	1.16811e-06	6596414	5.84433e-06	9936039	7.79699e-06	1125346	9.28983e-07	29926284	5.57862e-05	59848477	5.24879e-05	8612008	7.14749e-06	4766586	7.8823e-06	615254	1.06569e-06	12190264	1.1629e-05	7131357	5.72921e-06	788661	6.46535e-07	7614389	5.89115e-06
A0A8I3N219	GRHL2	31622912	2.89974e-05	30286390	2.84996e-05	18214266	1.64853e-05	29692934	2.63075e-05	26445922	2.07526e-05	3639272	3.00425e-06		0	10525417	9.23093e-06	74946772	6.22016e-05		0		0	24912294	2.37653e-05	32059468	2.5756e-05	3995992	3.27586e-06	34025106	2.63248e-05
A0A8I3N227	NIP7	138030984	0.000126571	235374752	0.000221488	114637608	0.000103756	149770754	0.000132695	15641857	1.22745e-05	16529896	1.36456e-05	22953858	4.27888e-05	129315408	0.000113411	114035135	9.46428e-05	56681245	9.37313e-05	16111364	2.79067e-05	146971741	0.000140205	174007624	0.000139795	165809672	0.000135929	18061603	1.3974e-05
A0A8I3N241	CHMP4A	3771465	3.45834e-06	32063196	3.01716e-05	47321433	4.28295e-05	55895028	4.95222e-05	70048836	5.49686e-05	55452132	4.57762e-05	93014164	0.00017339	137586005	0.000120665	116937480	9.70516e-05	115447672	0.000190911	98151444	0.00017001	55960464	5.33839e-05	104113736	8.36432e-05	11724712	9.61177e-06	99823976	7.72325e-05
A0A8I3N244	PPP1R12A	926466068	0.000849547	89114865	8.38573e-05	928661664	0.000840509	98009279	8.68348e-05	1063811424	0.000834792	99935748	8.24978e-05		0	914941968	0.000802416	1210531055	0.00100467	21413137	3.541e-05		0	957889680	0.000913786	1130831350	0.000908491	128591424	0.000105418	1298779218	0.00100485
A0A8I3N251	EPB41	9983516	9.15464e-06	32647362	3.07213e-05	21251787	1.92345e-05	71805468	6.36186e-05	39778894	3.12152e-05	4384652	3.61957e-06		0	25708522	2.25467e-05	42175827	3.50036e-05		0		0	18076782	1.72445e-05	25857728	2.07737e-05	30931768	2.53575e-05	28720862	2.2221e-05
A0A8I3N253			0		0		0		0		0		0	88729766	0.000165403		0		0	12659076	2.09338e-05	4133546	7.15978e-06		0		0		0		0
A0A8I3N255	C10H2orf49	30975305	2.84036e-05	3501417	3.29484e-06	49668154	4.49535e-05	4898141	4.33968e-06	9524018	7.47367e-06	33014607	2.72538e-05		0		0		0		0		0		0		0	37460127	3.07094e-05		0
A0A8I3N262	DHODH	171147042	0.000156938	165331020	0.000155577	163601185	0.000148072	196790581	0.000174354	160449684	0.000125908	183369498	0.000151373	243687708	0.000454264	4209954	3.69219e-06	372243536	0.000308941	263532266	0.000435792	231729056	0.000401381	206685372	0.000197169	205474682	0.000165075	219764256	0.00018016	198090382	0.00015326
A0A8I3N264		6314915	5.79062e-06	9444287	8.8871e-06	113042714	0.000102312	8973582	7.95047e-06	230589009	0.000180947	195520371	0.000161404		0	21817472	1.91342e-05	7534531	6.25324e-06		0		0	19225904	1.83407e-05	26113776	2.09794e-05	2285403	1.87355e-06	237793416	0.000183978
A0A8I3N267	TOMM40	447912036	0.000410725	4558616	4.28967e-06	51207940	4.63471e-05	358358032	0.0003175	548289560	0.000430253	437330160	0.00036102	43301852	8.07199e-05	807053750	0.000707797	641646688	0.000532531	397976392	0.000658116	29325901	5.07958e-05	138915695	0.00013252	471655584	0.00037892	45487782	3.72903e-05	440500230	0.000340809
A0A8I3N268	NHSL1	11459030	1.05077e-05	14849482	1.39734e-05	12389596	1.12135e-05	15427254	1.36683e-05	63742026	5.00195e-05	12806970	1.05723e-05		0	7206770	6.32043e-06	93402608	7.7519e-05		0		0	9231286	8.80626e-06	132043632	0.000106082	50532925	4.14263e-05	1061294	8.21109e-07
A0A8I3N274	PPP6R3	305137755	0.000279804	307478184	0.000289338	34924643	3.16095e-05	34821038	3.0851e-05	422262065	0.000331357	431307799	0.000356048	254898822	0.000475163	298890328	0.000262131	395617176	0.00032834	28797216	4.76207e-05	203253080	0.000352058	271131350	0.000258648	389819936	0.000313175	397058936	0.000325504	41674038	3.22427e-05
A0A8I3N282	PERP		0		0		0		0		0		0	3773378	7.03404e-06		0		0	3715396	6.14399e-06	2557049	4.4291e-06		0		0		0		0
A0A8I3N299	EED	6920806	6.34621e-06	39461182	3.71331e-05	25952748	2.34892e-05	47589326	4.21635e-05	1468642	1.15247e-06	12485462	1.03069e-05		0	30870290	2.70737e-05	122543544	0.000101704		0	41101695	7.11929e-05	35799910	3.41516e-05	3481088	2.79665e-06	31491252	2.58161e-05	34515144	2.67039e-05
A0A8I3N2A1	SQSTM1	1401959	1.28556e-06	76038433	7.15524e-05	10576679	9.5727e-06	4791013	4.24477e-06	21913743	1.71961e-05		0		0		0	4528987	3.75881e-06		0		0		0		0		0		0
A0A8I3N2A7	CDC42EP1	50245044	4.60735e-05	50741284	4.77477e-05	8648759	7.82778e-06	8990599	7.96554e-06	5704041	4.47607e-06	66214253	5.46604e-05		0		0		0		0		0		0		0	24091414	1.97498e-05		0
A0A8I3N2D1	EPHX1	9327827	8.55339e-06	13033557	1.22646e-05	20437734	1.84977e-05	10555081	9.35165e-06	10938143	8.58336e-06	7561053	6.24171e-06	23798732	4.43637e-05	8523039	7.47482e-06	15707727	1.30365e-05	327847936	0.000542148	241793328	0.000418814	884223	8.43511e-07		0	5508771	4.51602e-06	5418263	4.19204e-06
A0A8I3N2D2	HMOX1	89802130	8.23464e-05	71650750	6.74236e-05	103432830	9.36146e-05	174334797	0.000154458	21524280	1.68905e-05	138936681	0.000114693	22641613	4.22067e-05	327865185	0.000287542	257772555	0.000213937	30497334	5.04321e-05	43241166	7.48987e-05	409765815	0.000390899	67725371	5.44094e-05	88820824	7.28142e-05	97099048	7.51242e-05
A0A8I3N2D9	NMT1	305581644	0.000280211	268193904	0.000252371	268770096	0.000243257	28650150	2.53836e-05	225593672	0.000177028	264806856	0.0002186	324950184	0.000605747	1735652315	0.00152219	1639369376	0.00136059	42115216	6.96441e-05	323427811	0.000560214	135775552	0.000129524	172961598	0.000138954	144041357	0.000118083	149870952	0.000115953
A0A8I3N2E4	CENPC	3954346	3.62604e-06		0		0		0	46588228	3.65586e-05	0	0		0	10053312	8.81689e-06	116666748	9.68269e-05		0		0	1084944	1.03499e-06	1748708	1.40488e-06	2580711	2.11564e-06	179233212	0.00013867
A0A8I3N2F3	TSC22D1	24504965	2.24705e-05	14493509	1.36384e-05	34788145	3.14859e-05	26935258	2.38643e-05	27172287	2.13226e-05	29709943	2.45258e-05		0	15441875	1.35427e-05	15295086	1.26941e-05		0		0	12426381	1.18542e-05	13257614	1.06509e-05	10404807	8.52973e-06	11419067	8.83478e-06
A0A8I3N2G1	PPM1G	70096138	6.42765e-05	83034770	7.81359e-05	64416586	5.83019e-05	856437504	0.000758792	815687184	0.000640085	62260393	5.13965e-05	165872847	0.000309207	677802686	0.000594442	667299792	0.000553822	177629952	0.000293739	147452615	0.000255405	46031450	4.39121e-05	818332560	0.000657435	786002056	0.000644355	76980810	5.9559e-05
A0A8I3N2G3	VPS4A	17388106	1.59445e-05	20692062	1.94713e-05	1655750	1.49858e-06	23433993	2.07622e-05	13113879	1.02907e-05	280845624	0.00023184		0	32808555	2.87735e-05	16356714	1.35752e-05		0		0	1362078	1.29936e-06	15314592	1.23035e-05	16447884	1.34838e-05	25014724	1.93536e-05
A0A8I3N2H5	CNPY3	659908360	0.00060512	59454390	5.59467e-05	718023405	0.000649866	5502969	4.87555e-06	576745230	0.000452583	646201534	0.000533445	56489916	0.000105304	323418280	0.000283642	394931988	0.000327772	737303312	0.00121925	54847982	9.5003e-05	58879040	5.61681e-05	51740320	4.15673e-05	494633440	0.000405494	572442497	0.000442891
A0A8I3N2H6	ERP44	330408328	0.000302976	382893858	0.000360304	421418423	0.000381416	332813610	0.000294868	31253024	2.45248e-05	304863606	0.000251668	314313968	0.00058592	177823519	0.000155954	29212842	2.4245e-05	38568368	6.37788e-05	337253085	0.000584161	185379124	0.000176844	173908197	0.000139715	179403984	0.000147073	17283293	1.33719e-05
A0A8I3N2I4	ABCB1	601791123	0.000551828	715060540	0.000672874	754270349	0.000682672	68884839	6.1031e-05	8695903	6.82384e-06	730603562	0.00060312	1129598640	0.00210571	3385453500	0.00296909	302190507	0.000250801	1142762265	0.00188974	1180829725	0.00204533	303389718	0.000289421	284716236	0.000228736	289753771	0.000237537	277824342	0.000214949
A0A8I3N2I8	GNL1	193412296	0.000177354	204451528	0.000192389	135434412	0.000122578	157174314	0.000139254	113902137	8.93811e-05	217805456	0.0001798	3524726	6.57052e-06	173718594	0.000152354	14197872	1.17834e-05	15723965	2.6002e-05		0	183225973	0.00017479	93186317	7.48643e-05	130182075	0.000106722	118871768	9.19695e-05
A0A8I3N2I9	STX5	102678905	9.41541e-05	77383725	7.28183e-05	9868275	8.93154e-06	144186738	0.000127747	100902215	7.91798e-05	150498552	0.000124238	12385752	2.30886e-05	83663035	7.33736e-05	7404475	6.1453e-06	74500055	0.000123198	62085523	0.000107539	64201704	6.12457e-05	6612620	5.31247e-06	66783828	5.47486e-05	78627035	6.08327e-05
A0A8I3N2J5	RFX3	0	0		0		0		0		0	0	0		0		0		0		0		0	0	0	0	0	0	0	0	0
A0A8I3N2K6	PRCC	23306094	2.13711e-05	6089343	5.73009e-06	31673745	2.86671e-05	4326447	3.83317e-06	24270327	1.90454e-05	2991158	2.46923e-06		0		0		0		0		0		0	5456638	4.38377e-06	58044175	4.75839e-05	5460802	4.22495e-06
A0A8I3N2K7	ACACA	461708208	0.000423375	495014329	0.00046581	496384184	0.000449265	510716416	0.000452488	483637455	0.000379519	53797262	4.44101e-05	87296616	0.000162732	3448053065	0.00302399	3021923322	0.00250803	91310428	0.000150996	826929466	0.00143234	277434750	0.000264661	377012460	0.000302885	41624677	3.41234e-05	389581947	0.000301414
A0A8I3N2N1	MTA2	501844406	0.000460179	508445187	0.000478448	43500564	3.93713e-05	578128803	0.000512214	89400610	7.01543e-05	593976642	0.000490333	41755703	7.78377e-05	92256151	8.09099e-05	805159482	0.000668237		0		0	759419975	0.000724455	133596932	0.00010733	134353856	0.000110142	1311265341	0.00101451
A0A8I3N2N3	TMEM30A	4939385	4.5293e-06	6116815	5.75594e-06	61452530	5.56192e-05	7078596	6.27154e-06	97753506	7.6709e-05	658588770	0.000543671	51367029	9.57544e-05	86569422	7.59225e-05	12157176	1.00898e-05	576573096	0.000953454	516112596	0.000893966	56308552	5.3716e-05	112146	9.00962e-08	12160752	9.96923e-06	85225470	6.59378e-05
A0A8I3N2N7	ESYT1	317472672	0.000291115	361182846	0.000339874	366421823	0.00033164	372587589	0.000330107	393735276	0.000308971	418039284	0.000345095	662325687	0.00123466	489196915	0.000429032	520788850	0.000432226	78724590	0.000130183	789772256	0.00136798	3536746875	0.00337391	437462424	0.00035145	442337058	0.000362622	4605510636	0.00356322
A0A8I3N2P0	HGS	238672456	0.000218857	25656930	2.41432e-05	31628196	2.86259e-05	320030061	0.000283542	384163741	0.00030146	341929354	0.000282266	26942305	5.02237e-05	328506838	0.000288105	30372354	2.52074e-05		0	10109556	1.75109e-05	264960180	0.000252761	438787219	0.000352514	496360722	0.00040691	476053890	0.000368317
A0A8I3N2P8	SNTB2	43711365	4.00823e-05	86749704	8.16317e-05	7310644	6.61669e-06	72118608	6.38961e-05	54473912	4.27467e-05	8243896	6.80541e-06		0	62471712	5.47885e-05	8455356	7.01747e-06		0		0	7205024	6.87329e-06	75205540	6.04189e-05	68469876	5.61308e-05	74827616	5.78931e-05
A0A8I3N2Q6	HNRNPM	466475646	0.000427747	411762159	0.000387469	513009672	0.000464313	473381449	0.000419409	722331156	0.000566827	58813438	4.8551e-05	109987648	0.00020503	1005964265	0.000882244	1067459708	0.000885932	83346016	0.000137826	8587984	1.48754e-05	365913072	0.000349066	866903002	0.000696455	855638525	0.000701442	820865542	0.000635093
A0A8I3N2R0	VAV3	80062044	7.3415e-05	5845228	5.50038e-06	5458070	4.93997e-06	108658624	9.627e-05	114768352	9.00608e-05	119041172	9.82695e-05		0	41084439	3.60316e-05	5100753	4.23334e-06		0		0	51927966	4.95371e-05	91881384	7.3816e-05	44924856	3.68288e-05	88191736	6.82328e-05
A0A8I3N2R6	GMPR2	332356536	0.000304763	35170890	3.30959e-05	432691880	0.000391619	328392846	0.000290951	401252460	0.00031487	357432327	0.000295063		0	24687870	2.16516e-05	307654358	0.000255336		0		0	143692129	0.000137076	248013950	0.00019925	276722130	0.000226853	237427320	0.000183694
A0A8I3N2R9	TRA2A	34114518	3.12822e-05	38690667	3.6408e-05	32692797	2.95895e-05	132135030	0.00011707	5622712	4.41225e-06	19787730	1.63349e-05	51656733	9.62945e-05	69504992	6.09568e-05	29204388	2.4238e-05		0		0	12479124	1.19046e-05	69416344	5.57679e-05	94062892	7.71116e-05	91970836	7.11566e-05
A0A8I3N2S2	SNW1	82712735	7.58456e-05	96974415	9.12532e-05	7326540	6.63108e-06	56537420	5.00914e-05	9062520	7.11153e-06	56129612	4.63355e-05		0	99725585	8.74607e-05	71312608	5.91855e-05		0		0	72211044	6.88863e-05	81370195	6.53714e-05	101112830	8.28911e-05	107370685	8.30713e-05
A0A8I3N2S3	SURF1	19996728	1.83365e-05	2183936	2.05509e-06	29169696	2.64008e-05	22583228	2.00084e-05	31160746	2.44524e-05	25014896	2.065e-05	28686405	5.3475e-05	38114619	3.3427e-05	46876146	3.89046e-05	43523700	7.19733e-05	32594877	5.64581e-05	188653750	0.000179968	18548254	1.49014e-05	28471344	2.33405e-05	27965082	2.16362e-05
A0A8I3N2T8	MCM6	1132064350	0.00103808	155014176	0.000145869	859297648	0.00077773	13557475	1.20117e-05	223659270	0.00017551	1349979410	0.00111442		0	318136650	0.00027901	260861300	0.0002165		0		0	2325301552	0.00221824	289104853	0.000232262	329841891	0.0002704	3190374240	0.00246835
A0A8I3N2V0	FOXO3		0	35262988	3.31826e-05		0	9401188	8.32932e-06	8134454	6.38326e-06	14275732	1.17847e-05		0	4653014	4.08076e-06	6453972	5.35644e-06		0		0		0	8835063	7.09794e-06	8899236	7.29548e-06	8574178	6.63373e-06
A0A8I3N2V5	CARD6	57187402	5.24395e-05	4821771	4.5373e-06		0	56731207	5.02631e-05	56285914	4.41686e-05	5765479	4.75945e-06		0	21969004	1.92671e-05	12770812	1.05991e-05		0		0	3392154	3.23597e-06	37563778	3.01781e-05	36768684	3.01425e-05	26956611	2.0856e-05
A0A8I3N2W0		26323658	2.41382e-05	18655758	1.75551e-05	29631873	2.68191e-05	18812018	1.66672e-05	4240636	3.32771e-06	44160246	3.64547e-05		0	4176003	3.66241e-06	85774875	7.11884e-05	54097473	8.94586e-05	7210002	1.24886e-05	38003875	3.62541e-05	29461393	2.36688e-05	4214996	3.4554e-06	30078725	2.32715e-05
A0A8I3N2W4	HEATR1	155234060	0.000142346	244280256	0.000229868	12437680	1.1257e-05	131900472	0.000116862	227610024	0.00017861	2045342586	0.00168845	79561120	0.000148312	182904267	0.000160409	163919259	0.000136044	90072224	0.000148949	43570896	7.54698e-05	145260468	0.000138572	1926480710	0.0015477	2183733735	0.0017902	237525186	0.00018377
A0A8I3N2W7	MRPL33	62513438	5.73233e-05	71120986	6.6925e-05	10219662	9.24957e-06	73647715	6.52508e-05	64526606	5.06352e-05	9709057	8.01491e-06	34952222	6.51552e-05	2105696	1.84672e-06	1909162	1.5845e-06		0		0	49299263	4.70294e-05	23131284	1.85833e-05	2874017	2.35608e-06	33413188	2.58513e-05
A0A8I3N2X1	NANS	906409224	0.000831155	84574724	7.9585e-05	115600185	0.000104627	86435362	7.65805e-05	104877472	8.22993e-05	103073054	8.50877e-05	18290059	3.40949e-05	624506862	0.000547701	62719917	5.2054e-05		0		0	333983508	0.000318606	573915398	0.000461074	627508056	0.000514423	50244038	3.88731e-05
A0A8I3N2Y1	SURF2	15078956	1.3827e-05	16818861	1.58266e-05	21906058	1.98266e-05	38409852	3.40306e-05	9930526	7.79267e-06	21083792	1.74049e-05		0	13458954	1.18037e-05	40169856	3.33387e-05		0		0	9617695	9.17487e-06	67373867	5.4127e-05	110479932	9.05701e-05	101374834	7.84324e-05
A0A8I3N2Y4	CDKN1A	30463851	2.79346e-05	15776877	1.48461e-05	46685336	4.22538e-05	10977009	9.72548e-06	30209822	2.37062e-05	10011428	8.26452e-06		0	15304087	1.34219e-05	77923131	6.46719e-05		0		0	11864494	1.13182e-05	8846331	7.10699e-06	9653044	7.91345e-06	60304126	4.66565e-05
A0A8I3N305	CS	585683604	0.000537058	464751308	0.000437332	611337150	0.000553307	569223432	0.000504324	676855638	0.000531141	521660504	0.000430635	239709020	0.000446847	680283880	0.000596618	81250994	6.74338e-05	271851448	0.000449549	284418162	0.000492645	504558375	0.000481327	821352600	0.000659861	806905826	0.000661491	653395512	0.000505523
A0A8I3N310	EXOSC10	101580521	9.31469e-05	98811515	9.29819e-05	80039270	7.24416e-05	116626328	0.000103329	163308465	0.000128151	89341434	7.37521e-05		0	236475168	0.000207392	15489186	1.28552e-05	10364057	1.71386e-05		0	17803976	1.69842e-05	237541020	0.000190836	182032416	0.000149228	237696290	0.000183902
A0A8I3N318		17988399	1.64949e-05	112590387	0.000105948	215456111	0.000195004	144780948	0.000128274	167284546	0.000131271	144096110	0.000118953	63863424	0.000119049	111543586	9.78252e-05	102632310	8.51791e-05	603554440	0.000998072	53927406	9.34085e-05	393863505	0.000375729	72377052	5.81465e-05	809389958	0.000663528	67381416	5.21321e-05
A0A8I3N323	SEC24C	156658576	0.000143652	1310907744	0.00123357	1746674962	0.00158087	136256715	0.000120722	158173470	0.000124122	1566015962	0.00129276	532473149	0.000992595	123524624	0.000108333	144001424	0.000119513	56036610	9.26653e-05	460193955	0.000797109	964489680	0.000920082	122637568	9.8525e-05	1365405048	0.00111934	115892519	8.96645e-05
A0A8I3N324	RPS15A	544588928	0.000499375	58251193	5.48145e-05	55394482	5.01362e-05	512274711	0.000453868	57597918	4.51981e-05	448753656	0.00037045	255916860	0.00047706	673312289	0.000590504	655812261	0.000544288	261821390	0.000432963	248274770	0.00043004	44766095	4.2705e-05	635433484	0.000510497	61389146	5.03261e-05	649586392	0.000502576
A0A8I3N328	ATP6V1C1	73468584	6.73689e-05	85161076	8.01368e-05	51550836	4.66574e-05	90413344	8.0105e-05	97846956	7.67823e-05	759781830	0.000627206	235447520	0.000438903	2802149	2.45752e-06	55515400	4.60747e-05	27804750	4.59795e-05	283402827	0.000490886	44566212	4.25143e-05	71812872	5.76933e-05	785759274	0.000644156	79982530	6.18814e-05
A0A8I3N333	ORC4	4157445	3.81228e-06	2198646	2.06893e-06	55364526	5.01091e-05	11105405	9.83923e-06	687425	5.39435e-07	10032012	8.28151e-06		0	11002502	9.64934e-06	10441433	8.66581e-06		0		0	71399087	6.81117e-05	9413009	7.56225e-06	15912808	1.30451e-05	9801337	7.58316e-06
A0A8I3N342	ANAPC4	133749530	0.000122645	15419372	1.45097e-05	107329344	9.71412e-05	22720884	2.01304e-05	17964852	1.40974e-05	15823395	1.30623e-05	100133202	0.000186661	155080565	0.000136008	111203195	9.22924e-05	178023672	0.00029439	86320546	0.000149517	15301560	1.4597e-05	152676294	0.000122658	165390072	0.000135585	197046984	0.000152453
A0A8I3N366	ARF1	56219475	5.15519e-05	448578325	0.000422113	708393742	0.00064115	458002384	0.000405784	799377375	0.000627286	576509332	0.000475913	197066888	0.000367357	980568316	0.000859972	89163300	7.40006e-05	216709047	0.000358362	228188655	0.000395249	48623330	4.63846e-05	9840975	7.90607e-06	102887310	8.43457e-05	87363270	6.75918e-05
A0A8I3N375	NUTF2	21454928	1.96737e-05	12817418	1.20612e-05	29824120	2.69931e-05	14720976	1.30426e-05	51522876	4.0431e-05	313855235	0.00025909		0	117545788	0.000103089	122331584	0.000101528		0		0	32880147	3.13663e-05	182018440	0.000146231	158123660	0.000129628	2134776	1.65165e-06
A0A8I3N378	LMBRD1	602052	5.52067e-07	48492266	4.56314e-05	72675648	6.5777e-05	53855828	4.77155e-05	43737222	3.43214e-05	5019198	4.14339e-06	80761164	0.000150549	44865856	3.9348e-05	30459298	2.52795e-05	11357052	1.87807e-05	80932234	0.000140184	35955696	3.43002e-05	34524816	2.77367e-05	33457316	2.74279e-05	31893722	2.46758e-05
A0A8I3N386	ALKBH1	24980396	2.29064e-05	3639970	3.42522e-06	25819906	2.3369e-05	23023226	2.03983e-05	21818870	1.71217e-05	26437462	2.18244e-05		0	16882508	1.48062e-05	75803492	6.29127e-05		0		0	18838018	1.79707e-05	10041548	8.06721e-06	58842046	4.8238e-05	14049672	1.087e-05
A0A8I3N393	DGAT1	327843472	0.000300625	265451344	0.00024979	33352424	3.01865e-05	34426584	3.05015e-05	33636897	2.63955e-05	285036311	0.0002353	400950516	0.000747421	279600032	0.000245213	298125216	0.000247427	38815070	6.41868e-05	50955078	8.82601e-05	269396694	0.000256993	325348528	0.00026138	350225793	0.000287111	272963579	0.000211188
A0A8I3N397	CCDC43	23059393	2.11449e-05	3920376	3.68908e-06	56915222	5.15126e-05	48345094	4.28331e-05	67617016	5.30603e-05	26830068	2.21485e-05		0	621502	5.45066e-07	5845834	4.85172e-06		0		0	32191973	3.07098e-05	49978808	4.01521e-05	60598894	4.96782e-05	59316124	4.58921e-05
A0A8I3N399	COPS6	480173808	0.000440308	422812412	0.000397868	47058588	4.25916e-05	45819276	4.05952e-05	541837176	0.00042519	429780527	0.000354788	24735498	4.611e-05	656706792	0.000575941	594766304	0.000493623	22273450	3.68326e-05	25327882	4.38708e-05	33933910	3.23715e-05	605348952	0.000486327	65627978	5.3801e-05	650739024	0.000503468
A0A8I3N3A4	RSKR	6678864	6.12436e-06	260741508	0.000245358	6009627	5.43917e-06	14702530	1.30262e-05	17160564	1.34662e-05	15746686	1.2999e-05		0	44067328	3.86476e-05	76247906	6.32815e-05		0		0	12138472	1.15796e-05	159848608	0.00012842	16649324	1.36489e-05	193789736	0.000149933
A0A8I3N3A8	NRP1		0		0		0	48677974	4.3128e-05	15139270	1.18801e-05	714028	5.89436e-07	22297041	4.15644e-05	31406409	2.75438e-05	13460884	1.11718e-05	181255242	0.000299734	13044822	2.25951e-05		0	32085192	2.57767e-05	309221865	0.000253496	36274338	2.8065e-05
A0A8I3N3B1	CCZ1	23942436	2.19546e-05	20335644	1.91359e-05	22039510	1.99474e-05	24259624	2.14937e-05	16591934	1.302e-05	2290628	1.89093e-06		0	19441322	1.70503e-05	10802184	8.96521e-06		0		0	17099136	1.63119e-05	18709978	1.50313e-05	18333834	1.50299e-05	18765298	1.45185e-05
A0A8I3N3B5	NAP1L1	191583396	0.000175677	216981897	0.000204181	205233144	0.000185752	207060564	0.000183453	194541578	0.00015266	177838672	0.000146807	417728840	0.000778698	342681794	0.000300537	294315900	0.000244266	373096966	0.000616974	433326880	0.000750572	282752492	0.000269734	258471521	0.000207652	337360361	0.000276564	324476074	0.000251043
A0A8I3N3B7	MYL6	45775719	4.19752e-05	46122690	4.34016e-05	605034864	0.000547603	504696361	0.000447154	607743795	0.000476908	611355150	0.000504679	627337816	0.00116943	887457816	0.000778312	1126648410	0.000935055	652224664	0.00107856	739499684	0.0012809	3751418	3.57869e-06	639740820	0.000513957	74845305	6.13573e-05	675514125	0.000522636
A0A8I3N3C2			0	9829505	9.24959e-06	18967716	1.71672e-05	21947769	1.94454e-05		0	11706205	9.66357e-06		0	8731897	7.65799e-06		0		0		0		0	16447601	1.32137e-05	19763721	1.62021e-05	3250591	2.51494e-06
A0A8I3N3C3	TRAPPC8	6522380	5.98087e-06	73843296	6.94867e-05	80193810	7.25815e-05	8935275	7.91653e-06	60357332	4.73635e-05	88889725	7.33792e-05	19352310	3.60751e-05	1792614	1.57215e-06	21293308	1.76723e-05	14104585	2.33241e-05	22076722	3.82394e-05	397323	3.79029e-07	61131932	4.91124e-05	71868040	5.89165e-05	50044756	3.8719e-05
A0A8I3N3C4	THUMPD1	192169332	0.000176215	175855656	0.000165481	168921472	0.000152887	204634380	0.000181303	26439556	2.07476e-05	228848540	0.000188916	49439694	9.21616e-05	240707691	0.000211104	24764832	2.05534e-05	7071628	1.1694e-05	68915764	0.00011937	264924594	0.000252727	354293072	0.000284633	35713958	2.92779e-05	28577626	2.21101e-05
A0A8I3N3D6	KRTCAP3	69704243	6.39171e-05	77924194	7.33269e-05	79783813	7.22104e-05	117629034	0.000104218	77396763	6.07347e-05	13831422	1.1418e-05		0	8816344	7.73205e-06	9762803	8.10258e-06	6435426	1.0642e-05	73257946	0.000126891	7235423	6.90229e-06	18125064	1.45614e-05	21162684	1.73489e-05	22455652	1.73736e-05
A0A8I3N3F8	KCNN4	117852508	0.000108068	6109544	5.7491e-06	125618390	0.000113694	106889672	9.47027e-05	67106430	5.26597e-05	11185090	9.23339e-06	23312094	4.34566e-05	34338105	3.0115e-05	5792190	4.80719e-06	14340145	2.37137e-05	1375545	2.3826e-06	43587844	4.1581e-05	13585651	1.09145e-05	12882396	1.05608e-05	9212369	7.12749e-06
A0A8I3N3F9	IPO4	13373032	1.22627e-05	73571797	6.92313e-05	15811671	1.43108e-05	12585558	1.11506e-05	15456972	1.21294e-05	11974015	9.88465e-06		0		0		0	69409453	0.000114779	1030732	1.78535e-06	1381604	1.31799e-06	15040664	1.20834e-05	16046758	1.31549e-05	15639648	1.21002e-05
A0A8I3N3I7	TBCC	92016603	8.4377e-05	7863987	7.40003e-06	106003788	9.59415e-05	45624138	4.04223e-05	69521032	5.45544e-05	70897256	5.85263e-05	19145576	3.56897e-05	154634970	0.000135617	168014785	0.000139443		0		0	10501072	1.00176e-05	67819468	5.4485e-05	8060300	6.60773e-06	679362	5.25613e-07
A0A8I3N3J9	LOC119881714	334504380	0.000306732	338556405	0.000318583	379795108	0.000343743	308292840	0.000273143	422849820	0.000331818	320761005	0.000264791	370107024	0.000689925	40343352	3.53817e-05	593649705	0.000492696	28613240	4.73165e-05	242336035	0.000419754	37415565	3.56929e-05	462572490	0.000371623	524355840	0.00042986	43396410	3.35752e-05
A0A8I3N3K0	CYC1	46158183	4.23259e-05	34565628	3.25264e-05	49424214	4.47327e-05	5193756	4.60159e-06	87450164	6.86238e-05	94082325	7.76658e-05	42928590	8.00241e-05	67184046	5.89213e-05	9841790	8.16814e-06	425934344	0.000704349	66028669	0.000114369	57137916	5.45072e-05	148556532	0.000119348	14742870	1.2086e-05	135704016	0.000104992
A0A8I3N3K9	HEBP2	93422852	8.56665e-05	111739984	0.000105148	142626270	0.000129088	121726805	0.000107848	91079240	7.14716e-05	99709480	8.2311e-05		0	65287686	5.72582e-05	26512731	2.20041e-05		0		0	36763926	3.50712e-05	258704140	0.000207839	15511686	1.27163e-05	218399472	0.000168973
A0A8I3N3L8	CPT1A	31308108	2.87088e-05	311958648	0.000293554	371626434	0.00033635	360107722	0.00031905	398728169	0.000312889	374214141	0.000308917	1409558468	0.00262759	262279966	0.000230023	382227656	0.000317228	1874042625	0.00309902	1627442844	0.00281892	2099487416	0.00200282	349660344	0.000280911	300483248	0.000246332	292168475	0.000226047
A0A8I3N3M3	NIPSNAP3A	82035264	7.52244e-05	69679048	6.55682e-05	128527490	0.000116327	11667215	1.0337e-05	129915490	0.000101947	113158084	9.3413e-05	68661454	0.000127993	46262058	4.05724e-05	64441851	5.34831e-05	14430699	2.38634e-05	117050132	0.000202744	44093388	4.20632e-05	72577016	5.83072e-05	91273532	7.48249e-05	97930235	7.57673e-05
A0A8I3N3N2	BMI1	89129335	8.17295e-05	1054310	9.92109e-07	77676148	7.03028e-05	66935072	5.93035e-05	783516	6.14839e-07	73677712	6.08216e-05	7970931	1.48588e-05	76660248	6.72321e-05	96863188	8.0391e-05		0	3929117	6.80568e-06	3934299	3.75316e-06	76934760	6.18081e-05	5037324	4.12954e-06	56049868	4.3365e-05
A0A8I3N3N6	RHOC	103580570	9.49809e-05	8286378	7.7975e-06	13121614	1.18761e-05	103178890	9.1415e-05	18150258	1.42428e-05	124181554	0.000102513	52860754	9.85389e-05	5334508	4.67843e-06	5726317	4.75252e-06	9766698	1.61508e-05	6963792	1.20621e-05	8829806	8.42326e-06	10309170	8.28221e-06	107016164	8.77305e-05	8425212	6.51847e-06
A0A8I3N3N7		9614997	8.81672e-06	85490456	8.04468e-05	87332076	7.90422e-05	84229524	7.46262e-05	8662023	6.79725e-06	79341993	6.54975e-05	51463684	9.59346e-05	63724833	5.58875e-05	876383226	0.000727349	72531468	0.000119942	30874148	5.34776e-05	356540058	0.000340124	580360923	0.000466252	60340518	4.94664e-05	514020904	0.000397691
A0A8I3N3Q1	MAP4	344322487	0.000315735	351945972	0.000331182	501903954	0.000454261	446692422	0.000395763	66405160	5.21094e-05	494429859	0.000408156		0	618217596	0.000542185	797842908	0.000662165		0		0	478665702	0.000456627	692845680	0.000556621	767316640	0.000629037	714998920	0.000553185
A0A8I3N3Q6	APLP2	94203480	8.63823e-05	77893068	7.32976e-05	71795000	6.49799e-05	283506540	0.000251183	435044038	0.000341387	293511779	0.000242296	1932556	3.60252e-06	139172390	0.000122056	132461586	0.000109936	17067058	2.82231e-05	33382938	5.78231e-05	13063442	1.2462e-05	228636396	0.000183683	242106620	0.000198476	280757477	0.000217218
A0A8I3N3S4	PSMA5	192339485	0.000176371	18974735	1.78553e-05	21762182	1.96964e-05	219583224	0.000194548	271729648	0.000213231	27108315	2.23781e-05	191432815	0.000356854	273110968	0.000239522	322877408	0.00026797	18783352	3.10612e-05	167795312	0.000290641	140390952	0.000133927	226821090	0.000182224	254404665	0.000208558	216452404	0.000167466
A0A8I3N3S5	HSD17B4	285922050	0.000262184	28181118	2.65185e-05	330080868	0.000298748	276161448	0.000244675	248132268	0.000194714	314278128	0.000259439	89705252	0.000167222	245061404	0.000214922	308943830	0.000256406	851978064	0.00140888	752314200	0.00130309	209258082	0.000199623	246483432	0.000198021	273017864	0.000223817	229135374	0.000177279
A0A8I3N3S8	GRAMD2B	29664303	2.72015e-05	46491084	4.37482e-05	40305234	3.64793e-05	43169085	3.82472e-05	25013550	1.96286e-05	451024180	0.000372324	6742765	1.25693e-05	30713757	2.69364e-05	8523056	7.07366e-06	643627	1.06434e-06	56068647	9.71174e-05	10279258	9.80598e-06	14059378	1.12951e-05	171380802	0.000140496	10194928	7.88768e-06
A0A8I3N3T0	S100P	93966404	8.61649e-05	999145	9.40198e-07	117773430	0.000106594	55597997	4.9259e-05	127017216	9.96728e-05	104953472	8.664e-05	25099217	4.6788e-05	348628320	0.000305752	82284895	6.82919e-05	30138234	4.98383e-05	1835172	3.17873e-06	327438536	0.000312363	105726885	8.49392e-05	13962310	1.14461e-05	13761714	1.06473e-05
A0A8I3N3U3	RANBP10	73423247	6.73273e-05	11110407	1.04549e-05	18612832	1.6846e-05	12825810	1.13635e-05	1426182	1.11915e-06	20722210	1.71064e-05	7748101	1.44434e-05	6417448	5.62819e-06	6916801	5.74056e-06	1257748	2.07988e-06	11127762	1.92746e-05	228670410	0.000218142	7965116	6.39904e-06	16335354	1.33915e-05	68247515	5.28022e-05
A0A8I3N3U8	GRPEL1	178342976	0.000163536	16155223	1.52021e-05	221344227	0.000200333	131055736	0.000116114	139117769	0.000109168	152713736	0.000126067	510742	9.52085e-07	47844492	4.19603e-05	559860602	0.000464653	83213244	0.000137606	29256002	5.06748e-05	63345354	6.04288e-05	820195138	0.000658931	721700484	0.000591641	76804986	5.9423e-05
A0A8I3N3V4	CDK1	36384724	3.33639e-05	392350662	0.000369203	42970756	3.88918e-05	307590255	0.000272521	129235003	0.000101413	253658320	0.000209397	150489752	0.000280531	181899901	0.000159529	108501040	9.00498e-05	39673430	6.56062e-05	38290715	6.63239e-05	1076186490	0.00102664	217109754	0.000174422	217720854	0.000178485	237781789	0.000183969
A0A8I3N3V5	LOC119881735	117804840	0.000108024	15646480	1.47234e-05	1316016	1.19109e-06	110071318	9.75216e-05	138384828	0.000108593	109324368	9.02482e-05	222948495	0.000415603	112350195	9.85326e-05	1137070692	0.000943705	227451852	0.000376127	355969196	0.00061658	102075246	9.73755e-05	1228024112	0.000986574	1244226510	0.00102	1255140	9.71085e-07
A0A8I3N3W5	PSMG3	59166159	5.42539e-05	39965614	3.76078e-05	38575562	3.49138e-05	33358152	2.95549e-05	50250645	3.94326e-05	40472634	3.34105e-05		0	88343073	7.74781e-05	6396456	5.3087e-06		0		0	17765016	1.69471e-05	22995276	1.8474e-05	205603302	0.000168551	21535176	1.66615e-05
A0A8I3N3W6	RPS14	46356032	4.25074e-05	424201680	0.000399175	47414430	4.29137e-05	403777024	0.000357741	55031792	4.31845e-05	467392896	0.000385837	49358918	9.2011e-05	49613886	4.3512e-05	534092216	0.000443267	511759530	0.000846275	35460846	6.14223e-05	317971590	0.000303331	57355328	4.60783e-05	617185056	0.000505961	568769856	0.00044005
A0A8I3N3X1	FABP3	52003856	4.76863e-05	26929230	2.53405e-05	55584893	5.03086e-05	225008964	0.000199355	209711736	0.000164565	332789821	0.000274721	27348088	5.09802e-05	43119795	3.78166e-05	41079744	3.40939e-05	38356826	6.3429e-05		0	14816420	1.41342e-05	112561818	9.04303e-05	86730834	7.11009e-05	900858	6.96982e-07
A0A8I3N3Y6	PHACTR4	5837297	5.35266e-06	5251778	4.94194e-06	42245957	3.82358e-05	4253844	3.76885e-06	17256477	1.35415e-05	42908004	3.54209e-05		0	22591533	1.98131e-05	27257885	2.26225e-05		0		0	17372865	1.6573e-05	20179524	1.62119e-05	38146755	3.12722e-05	38400146	2.97097e-05
A0A8I3N3Z5	ARHGAP12	10513001	9.64017e-06	9568228	9.00373e-06	25458885	2.30422e-05	29167566	2.58421e-05	284690744	0.000223402	26389908	2.17851e-05		0	41302482	3.62228e-05	42616758	3.53695e-05		0		0	21668516	2.06708e-05	47807620	3.84078e-05	42662556	3.49742e-05	41348312	3.19906e-05
A0A8I3N3Z6	TRABD	138289932	0.000126809	200657196	0.000188819	147300876	0.000133318	160965504	0.000142613	16772690	1.31618e-05	195436480	0.000161334	140763411	0.0002624	111667146	9.79336e-05	10312415	8.55873e-06	245336560	0.000405702	201134375	0.000348388	83968486	8.01024e-05	129793576	0.000104274	14167056	1.1614e-05	150250490	0.000116247
A0A8I3N3Z8	LYRM7		0		0		0		0	22920627	1.79862e-05		0		0	6571458	5.76326e-06	45631714	3.78718e-05		0		0		0		0		0		0
A0A8I3N404	TUFM	159461040	0.000146222	1284278702	0.00120851	1680697364	0.00152116	1401734700	0.00124192	1756610817	0.00137844	140045169	0.000115608	2208899625	0.00411766	1594358194	0.00139827	1728602292	0.00143464	247165821	0.000408727	257188959	0.000445481	861449696	0.000821787	1515174258	0.00121727	1670456268	0.00136942	1501017556	0.00116132
A0A8I3N409	ZNF566	377415492	0.000346081	2511986	2.36379e-06	16551642	1.49805e-05	163960532	0.000145267	7697532	6.0404e-06	2505498	2.06831e-06	76623906	0.000142836	35085286	3.07703e-05	40193312	3.33582e-05	7067239	1.16868e-05	11731161	2.03197e-05	8947635	8.53567e-06	60302835	4.84463e-05	6975768	5.71865e-06	8403183	6.50143e-06
A0A8I3N413	KIF5B	157709728	0.000144616	160967126	0.000151471	2015331052	0.00182403	191968938	0.000170082	1895106578	0.00148713	1806031263	0.00149089	10904305	2.0327e-05	229897608	0.000201623	262468087	0.000217834	68967406	0.000114048	6032568	1.04491e-05	230475320	0.000219864	2534537992	0.00203621	2564776736	0.00210257	2465460255	0.00190749
A0A8I3N423	P4HA2	686328870	0.000629347	886977945	0.000834649	48599244	4.3986e-05	1047915440	0.000928438	107459028	8.43251e-05	793000138	0.000654628	71161944	0.000132655	704438712	0.000617802	1039108212	0.000862402	59045207	9.76405e-05	70631691	0.000122342	339391019	0.000323765	763441304	0.000613336	1109630808	0.000909662	113247866	8.76184e-05
A0A8I3N434	C7orf50	6859745	6.29022e-06	66435547	6.2516e-05	53185283	4.81367e-05	61826216	5.47772e-05	8452078	6.6325e-06	8655164	7.14491e-06		0	71321904	6.25503e-05	6233009	5.17305e-06		0	53140654	9.20457e-05	15463395	1.47514e-05	40600410	3.26177e-05	52811882	4.32945e-05	11786339	9.11893e-06
A0A8I3N455	NLE1	7803582	7.1557e-06	83319435	7.84038e-05	89154678	8.06918e-05	90623274	8.02909e-05	158562278	0.000124427	113214731	9.34597e-05	310384662	0.000578595	116689944	0.000102339	93982275	7.8e-05	31175613	5.15538e-05	22604125	3.91529e-05	109233774	0.000104204	156198434	0.000125487	166150985	0.000136209	163486862	0.000126488
A0A8I3N457	HEATR6	188496032	0.000172846	2680368	2.52223e-06	22806408	2.06415e-05	26075978	2.3103e-05	22708592	1.78199e-05		0		0	21418284	1.87841e-05	354027165	0.000293823		0		0	24170632	2.30578e-05	16751774	1.34581e-05	31118745	2.55108e-05	64483332	4.98899e-05
A0A8I3N466		20186265	1.85103e-05	5456474	5.13456e-06		0	5959329	5.27988e-06	67379395	5.28739e-05	62497163	5.15919e-05		0		0	17991448	1.49319e-05		0		0		0		0		0		0
A0A8I3N472	SHLD3	41123833	3.77096e-05	51067847	4.8055e-05	83803448	7.58485e-05	73261997	6.49091e-05	10879	8.53695e-09	5164148	4.26305e-06		0		0		0	44046174	7.28372e-05	32459802	5.62241e-05	50841587	4.85007e-05	18643056	1.49775e-05	55495786	4.54948e-05	16373182	1.26677e-05
A0A8I3N475	TIMELESS		0	27904614	2.62583e-05		0	17092568	1.51438e-05	47261934	3.70873e-05		0		0	69331577	6.08047e-05		0		0		0	33083298	3.15601e-05	94048212	7.55567e-05	5446661	4.46511e-06	79554478	6.15502e-05
A0A8I3N480	SHMT2	316758384	0.00029046	337949328	0.000318011	315765762	0.000285792	297193792	0.00026331	3171505714	0.00248874	2671008592	0.00220494	800169363	0.00149161	415882577	0.000364735	536017696	0.000444865	101216544	0.000167377	936089504	0.00162141	44995890	4.29242e-05	611919172	0.000491606	661984982	0.000542687	524099334	0.000405489
A0A8I3N4A5	RASSF6	62006945	5.68589e-05	64763292	6.09424e-05	50462478	4.56724e-05	70477635	6.24422e-05	61156675	4.79908e-05	4749530	3.92078e-06		0	31818996	2.79057e-05	41511243	3.4452e-05		0		0	30982672	2.95562e-05	39597205	3.18117e-05	42767480	3.50603e-05	36157920	2.79749e-05
A0A8I3N4C9	RUSF1	178724670	0.000163886	130865368	0.000123145	7811634	7.07012e-06	130034024	0.000115208	72160180	5.66254e-05	11514670	9.50546e-06	12850455	2.39548e-05	69426836	6.08883e-05	106996320	8.8801e-05	109369512	0.00018086	19806969	3.4308e-05	11622845	1.10877e-05	93674208	7.52563e-05	78027445	6.39659e-05	70734548	5.47264e-05
A0A8I3N4E5	IBTK	34894421	3.19973e-05	4659498	4.3846e-06		0		0	75246543	5.90474e-05	49080464	4.05163e-05		0		0	37036074	3.07379e-05		0		0		0	37984207	3.05159e-05	5034387	4.12713e-06		0
A0A8I3N4F2	IKBKB	12479344	1.14433e-05	13139772	1.23646e-05	148735672	0.000134617	170966919	0.000151474	181712296	0.000142593	88023075	7.26638e-05	848335	1.5814e-06	227989452	0.00019995	19896597	1.65131e-05	5524014	9.13482e-06	5734806	9.93334e-06	157527828	0.000150275	20521308	1.64865e-05	22182393	1.81849e-05	206376165	0.000159671
A0A8I3N4F7	COASY	655355036	0.000600945	620675946	0.000584058	667216368	0.000603882	603546476	0.000534734	510232352	0.000400389	687767795	0.000567758	1182942	2.20515e-06	38385105	3.36643e-05	4705956	3.90568e-06	14447072	2.38905e-05	8751735	1.5159e-05	320398529	0.000305647	41700218	3.35013e-05	42680078	3.49886e-05	430859296	0.00033335
A0A8I3N4G0	LOC489992	264052981	0.00024213	2860332200	0.00269158	279191010	0.000252689	293684898	0.000260201	299855112	0.000235302	2874197172	0.00237267	226859292	0.000422893	23407597	2.05288e-05	270963941	0.000224885	186599168	0.000308571	1964851168	0.00340335	25307435	2.41422e-05	3073088876	0.00246887	3121370096	0.00255886	284276633	0.000219941
A0A8I3N4G4	CRYBG1	556111720	0.000509941	59605794	5.60892e-05	728279574	0.000659148	762040466	0.000675157	1222200765	0.000959084	1010120618	0.000833863	77043985	0.000143619	124885825	0.000109527	1348216680	0.00111894	48180776	7.96745e-05	81487734	0.000141146	1051792680	0.00100337	1875596256	0.00150682	1718712637	0.00140898	185146353	0.000143245
A0A8I3N4I0	MRPL2		0		0		0		0	2022156	1.58682e-06	25164534	2.07735e-05		0		0	5013275	4.16074e-06		0		0		0		0		0	62408574	4.82847e-05
A0A8I3N4I3	TPBG	241989832	0.000221899	20666275	1.9447e-05	332442945	0.000300886	29809800	2.64111e-05	248159032	0.000194735	27591109	2.27767e-05	166471326	0.000310323	14744961	1.29315e-05	163576889	0.00013576	221728584	0.000366663	212253822	0.000367648	147838698	0.000141032	169118442	0.000135867	198151632	0.000162442	246010578	0.000190335
A0A8I3N4I4	STXBP3	166111512	0.00015232	143566485	0.000135096	141524142	0.00012809	179710056	0.000159221	147424596	0.000115687	17453814	1.44083e-05	170267871	0.0003174	132965592	0.000116613	134942544	0.000111995	22273575	3.68328e-05	251418115	0.000435485	124761855	0.000119018	117986088	9.4788e-05	155594130	0.000127554	137503572	0.000106385
A0A8I3N4I8	SNRNP40	37800050	3.46617e-05	308482810	0.000290283	465866412	0.000421644	283673220	0.00025133	40245180	3.15811e-05	37982637	3.1355e-05		0	30321810	2.65926e-05	237694160	0.000197273		0		0	133264376	0.000127129	17167820	1.37923e-05	25464197	2.08752e-05	247469772	0.000191464
A0A8I3N4J2	TNS3		0		0		0		0		0		0		0		0		0		0		0		0	8180033	6.5717e-06	36178054	2.96583e-05	33779175	2.61345e-05
A0A8I3N4K1	PIGS	54499296	4.99745e-05	503455316	0.000473753	511136595	0.000462617	642152340	0.000568938	499954924	0.000392324	66522510	5.49149e-05	240309804	0.000447967	476512036	0.000417907	55198039	4.58113e-05	259012080	0.000428317	259177776	0.000448926	439012875	0.0004188	61547072	4.94459e-05	61591845	5.04922e-05	648708752	0.000501897
A0A8I3N4L7	PRR3	6445728	5.91058e-06	59321778	5.5822e-05		0	43646616	3.86703e-05	9984876	7.83532e-06	3919999	3.23599e-06		0		0	4939753	4.09972e-06		0		0		0	93742	7.53107e-08	60670815	4.97372e-05	37416797	2.89489e-05
A0A8I3N4Q4	PAWR	52957668	4.85609e-05	32447358	3.05331e-05	58241068	5.27126e-05	67880492	6.01412e-05	10767370	8.44935e-06	7073232	5.83901e-06		0	64412104	5.64903e-05	111481025	9.2523e-05		0		0	31960916	3.04894e-05	106310860	8.54084e-05	118051805	9.67774e-05	97800770	7.56672e-05
A0A8I3N4Q5	MED18		0		0		0	20957563	1.85681e-05	529164	4.15245e-07		0		0		0		0		0	7838345	1.35769e-05		0	11076887	8.89898e-06	9721719	7.96975e-06	915122	7.08018e-07
A0A8I3N4S1	PRPF4	433744948	0.000397734	43749594	4.11685e-05	411648172	0.000372573	42207158	3.73949e-05	341146884	0.000267704	414184638	0.000341913		0	482815102	0.000423435	38333178	3.18144e-05	13627802	2.25357e-05		0	342023822	0.000326276	296884653	0.000238512	343908628	0.000281932	351106168	0.000271646
A0A8I3N4U3	ALG2	45323118	4.15602e-05	47328474	4.45362e-05	38733957	3.50572e-05	42906927	3.80149e-05	61839660	4.85267e-05	53893704	4.44897e-05	8646338	1.61178e-05	26684196	2.34024e-05	52627930	4.36782e-05	4318244	7.14089e-06	5221958	9.04503e-06	213069462	0.000203259	405320820	0.000325628	315463868	0.000258613	32588292	2.52131e-05
A0A8I3N4V3	TMEM87B	34382844	3.15282e-05	2728156	2.5672e-06	15898069	1.4389e-05	3328904	2.94936e-06	3306662	2.5948e-06	39357164	3.24897e-05	21745887	4.0537e-05	15713393	1.37809e-05	13965343	1.15905e-05	44496742	7.35823e-05	40688527	7.04772e-05	13704628	1.30736e-05	23221872	1.86561e-05	27547164	2.25828e-05	12623542	9.76667e-06
A0A8I3N4W0		48910258	4.48495e-05	20180684	1.89901e-05	508658	4.60374e-07	39445688	3.49483e-05	152664890	0.000119799	57944055	4.78333e-05		0	5065576	4.44258e-06	47687797	3.95782e-05		0		0	11639607	1.11037e-05	10166898	8.16791e-06	90078992	7.38456e-05	95715454	7.40538e-05
A0A8I3N4W1	ATRAID		0		0	42987607	3.89071e-05	7426038	6.57937e-06	13435617	1.05432e-05	9061867	7.48065e-06	39317875	7.32933e-05	7827479	6.8648e-06	10111749	8.39219e-06	5691078	9.41109e-06	4337492	7.51304e-06		0	9819775	7.88904e-06	7393031	6.06072e-06	7999218	6.18889e-06
A0A8I3N4W8	ABCF1	21723363	1.99198e-05	216544475	0.000203769	2416276818	0.00218691	257395516	0.000228049	2873460480	0.00225486	277318474	0.000228929	327960064	0.000611358	22223050	1.94899e-05	2043797850	0.00169624	235939936	0.000390164	202073140	0.000350014	257294502	0.000245448	287883840	0.000231281	310590840	0.000254619	284545158	0.000220149
A0A8I3N4Y7	HMGXB4	33302164	3.05373e-05	23799295	2.23952e-05	9320629	8.43588e-06	28109684	2.49048e-05	15771223	1.2376e-05	20837798	1.72018e-05		0		0		0		0		0	305210410	0.000291158		0	98309366	8.05928e-05	12850465	9.94223e-06
A0A8I3N500	INTS1	728332	6.67863e-07	63150888	5.94252e-05	4876542	4.41364e-06	60160088	5.3301e-05	62505528	4.90492e-05	41473785	3.4237e-05	2295079	4.27831e-06	112791928	9.892e-05	99705024	8.27496e-05	53321024	8.81747e-05	41983414	7.27201e-05	82026879	7.82502e-05	106815696	8.58139e-05	13767752	1.12866e-05	9813164	7.59232e-06
A0A8I3N502		244906	2.24573e-07		0	20505805	1.85593e-05		0	3485343	2.73501e-06	5706142	4.71047e-06	3660857	6.82428e-06	22277594	1.95377e-05	36074397	2.99397e-05	53981984	8.92677e-05	3771822	6.53323e-06	8095503	7.72277e-06	28519078	2.29117e-05	26352522	2.16035e-05	27710494	2.14392e-05
A0A8I3N511	BSPRY	10464479	9.59567e-06	10547662	9.92538e-06	10414223	9.42566e-06	12725754	1.12748e-05	14379492	1.12839e-05	9880356	8.15632e-06		0	9794291	8.58972e-06	14136471	1.17325e-05		0		0	4871125	4.64685e-06	15303142	1.22943e-05	16393336	1.34391e-05	15561392	1.20396e-05
A0A8I3N516	RPL35	101233580	9.28288e-05	100342360	9.44224e-05	104913720	9.49549e-05	121444440	0.000107598	161085330	0.000126407	111403345	9.19644e-05	7478688	1.39412e-05	82476225	7.23328e-05	77001775	6.39072e-05	194767875	0.000322079	218439560	0.000378362	106326845	0.000101431	1926565	1.54777e-06	198816560	0.000162987	154130515	0.000119249
A0A8I3N524	JAGN1	25124729	2.30388e-05	21804113	2.05177e-05	35967652	3.25535e-05	38783035	3.43612e-05	38726676	3.03895e-05	33821527	2.792e-05	8437659	1.57288e-05	23423938	2.05431e-05	2629327	2.18219e-06	13352948	2.20812e-05	5419492	9.38718e-06	17192158	1.64006e-05	25785525	2.07157e-05	2232962	1.83055e-06	2279739	1.7638e-06
A0A8I3N553	ABCC4	13692516	1.25557e-05	32448219	3.05339e-05	195897348	0.000177302	32545468	2.88348e-05	58287257	4.57391e-05	33229048	2.74309e-05	132030603	0.000246121	228657856	0.000200536	173075528	0.000143643	157085420	0.000259765	149366230	0.00025872	156380916	0.000149181	28367076	2.27896e-05	29728968	2.43714e-05	322982627	0.000249887
A0A8I3N556	VARS2	185276202	0.000169894	22067465	2.07655e-05	217721399	0.000197054	268634212	0.000238006	21863604	1.71568e-05	277906944	0.000229415	28950916	5.3968e-05	173431223	0.000152102	170127741	0.000141197	20350918	3.36534e-05	24511386	4.24565e-05	141397064	0.000134887	16226856	1.30364e-05	167184647	0.000137056	158467505	0.000122604
A0A8I3N558	SUPV3L1	25565079	2.34426e-05	26527314	2.49623e-05	36618588	3.31426e-05	2806406	2.48644e-06	358547500	0.000281359	24966165	2.06098e-05	48443442	9.03045e-05	23989128	2.10388e-05	3976968	3.30066e-06	90792573	0.00015014	66501752	0.000115189	34630336	3.30359e-05	45581496	3.66194e-05	42611476	3.49324e-05	45401084	3.51262e-05
A0A8I3N574	PTK7	115528960	0.000105937	147601230	0.000138893	143169213	0.000129579	28282166	2.50576e-05	32276849	2.53282e-05	288557995	0.000238207	42487722	7.92023e-05	294665184	0.000258425	238025007	0.000197547	58662486	9.70076e-05	322178456	0.00055805	560101640	0.000534313	321354660	0.000258171	326225976	0.000267436	32564772	2.51949e-05
A0A8I3N577	MRPS5	79620355	7.30099e-05	86911125	8.17836e-05	90360490	8.17831e-05	98678340	8.74276e-05	86145310	6.75998e-05	99193925	8.18854e-05	29951763	5.58337e-05	83675070	7.33842e-05	6502810	5.39697e-06	45002484	7.44187e-05	37463019	6.48903e-05	82929610	7.91113e-05	52426235	4.21184e-05	50324984	4.12558e-05	55322872	4.28026e-05
A0A8I3N580	ALAD	14694873	1.34748e-05	0	0	106284766	9.61958e-05	104974716	9.30061e-05	38494548	3.02074e-05	19087137	1.57566e-05		0	204587958	0.000179426	32683113	2.71252e-05		0		0	69505547	6.63054e-05	47582900	3.82273e-05	5457764	4.47421e-06	46228308	3.57662e-05
A0A8I3N595	IQGAP3	84466594	7.74538e-05	16073823	1.51255e-05	53803582	4.86963e-05	98353710	8.714e-05	78929696	6.19376e-05	85425585	7.05196e-05		0	92620124	8.12291e-05	120542140	0.000100043		0		0	7047674	6.72318e-06	105291819	8.45897e-05	89845304	7.36541e-05	1072374	8.29682e-07
A0A8I3N5A2	ZNF512		0		0		0	11191989	9.91595e-06		0		0		0		0	8256102	6.8521e-06		0		0		0		0	151901	1.24527e-07	11091366	8.58124e-06
A0A8I3N5A6		10108661	9.2694e-06	8598286	8.09101e-06	10215136	9.24547e-06	10522022	9.32236e-06	18577992	1.45785e-05	14004684	1.1561e-05	10171512	1.89609e-05	19925886	1.74753e-05	22313862	1.85193e-05	943853	1.56081e-06	124301266	0.000215304	11977758	1.14263e-05	18777778	1.50858e-05	26091817	2.13897e-05	22775128	1.76208e-05
A0A8I3N5B1	TTL		0	11158605	1.05003e-05		0		0	70894976	5.56326e-05		0		0	14534991	1.27474e-05	16117436	1.33766e-05		0		0		0		0		0		0
A0A8I3N5C1	TRAPPC6B	28271333	2.59241e-05		0	39942983	3.61514e-05	26970767	2.38957e-05		0	40412666	3.3361e-05		0	17198618	1.50834e-05	68784216	5.70871e-05		0		0	17190724	1.63992e-05	27959731	2.24624e-05	25397275	2.08204e-05	26686245	2.06468e-05
A0A8I3N5C8	TNS4	196930960	0.000180581	101952991	9.5938e-05	146118184	0.000132248	170997435	0.000151501	340989920	0.000267581	260246950	0.000214836	27108541	5.05336e-05	105957579	9.29262e-05	200420144	0.000166338	18900287	3.12546e-05	1318937	2.28455e-06	154402542	0.000147294	164212614	0.000131926	208778980	0.000171154	192637990	0.000149041
A0A8I3N5D8	ARFIP1	47042814	4.31371e-05	589783250	0.000554988	647711638	0.000586228	413993256	0.000366792	533992424	0.000419034	57446718	4.74228e-05	51532383	9.60627e-05	547151595	0.000479859	806239868	0.000669134	6532356	1.08023e-05	12739492	2.20663e-05	425472021	0.000405882	538781530	0.000432848	588766990	0.000482664	513497796	0.000397286
A0A8I3N5D9	WWP2	10805741	9.9086e-06	10941809	1.02963e-05	10660264	9.64835e-06	123878955	0.000109755	8498007	6.66854e-06	10338648	8.53464e-06	13643145	2.54325e-05	940435	8.24774e-07	9998452	8.29816e-06	13902261	2.29896e-05	14413514	2.49659e-05	8578762	8.18378e-06	10719299	8.6117e-06	9847429	8.0728e-06	97468955	7.54104e-05
A0A8I3N5E8	PRPF38B	69064056	6.33301e-05	131130645	0.000123394	59659224	5.39961e-05	148770392	0.000131808	70114212	5.50199e-05	17353565	1.43255e-05	25267838	4.71023e-05	37070319	3.25112e-05	31942052	2.65101e-05	32204716	5.32555e-05	34345070	5.94896e-05	109371590	0.000104336	94306915	7.57646e-05	94610695	7.75607e-05	6890844	5.33135e-06
A0A8I3N5F9	PYCR1	99619875	9.1349e-05	11493993	1.08159e-05	162821184	0.000147366	128937564	0.000114237	134532265	0.00010557	138913314	0.000114674	10528403	1.96262e-05	103575564	9.08372e-05	88896355	7.3779e-05	64302639	0.000106334	22448556	3.88835e-05	46118184	4.39948e-05	78834732	6.33345e-05	94937394	7.78285e-05	75758388	5.86133e-05
A0A8I3N5H2		16140059	1.48e-05	113511057	0.000106814	191632154	0.000173442	143725374	0.000127339	24236670	1.9019e-05	213615630	0.000176342	6050736	1.12793e-05	414658320	0.000363661	383340276	0.000318151	9763404	1.61453e-05	90253460	0.000156329	117965150	0.000112534	1505548410	0.00120953	163199670	0.000133789	1302366884	0.00100762
A0A8I3N5H9	NUP37	78375900	7.18688e-05	132168280	0.000124371	102899960	9.31323e-05	100208852	8.87836e-05	9787020	7.68006e-06	128841885	0.00010636	16046104	2.99119e-05	119061180	0.000104418	102408230	8.49931e-05		0	21095792	3.65403e-05	60049904	5.72851e-05	94509990	7.59277e-05	1163005	9.53417e-07	124383565	9.62339e-05
A0A8I3N5I3	RPLP2	586366272	0.000537684	452173750	0.000425497	61678284	5.58235e-05	52672620	4.66672e-05	47331980	3.71423e-05	481974933	0.000397874	42877025	7.9928e-05	66125004	5.79925e-05	753945984	0.000625733	375975048	0.000621734	30891024	5.35068e-05	59236529	5.65091e-05	57643894	4.63101e-05	59156174	4.84955e-05	530091750	0.000410125
A0A8I3N5I5	RAB34	84524169	7.75066e-05	112958780	0.000106295	109947772	9.95111e-05	11450380	1.01449e-05	118832188	9.32498e-05	109325262	9.02489e-05	5902476	1.10029e-05	662946	5.81413e-07	89234908	7.406e-05	77489877	0.000128142	53473214	9.26218e-05	61558881	5.87246e-05	81639532	6.55878e-05	64361226	5.27625e-05	61966815	4.79429e-05
A0A8I3N5J7	PVR	102762385	9.42306e-05	50533756	4.75524e-05	142571112	0.000129038	900280	7.97635e-07	122626025	9.62269e-05	127929590	0.000105607	141573824	0.000263911	38155660	3.3463e-05	8833985	7.33171e-06	127551136	0.000210926	101605168	0.000175992	72080265	6.87615e-05	108588354	8.72381e-05	109112544	8.94491e-05	106631592	8.24995e-05
A0A8I3N5K4	PPIC	37116386	3.40348e-05	29564635	2.78204e-05	7796703	7.05661e-06	22125207	1.96026e-05	83560476	6.55714e-05	25356870	2.09323e-05		0		0	20774184	1.72414e-05	74341924	0.000122936	5788259	1.00259e-05		0	10534512	8.46325e-06	72785635	5.96688e-05	97822950	7.56843e-05
A0A8I3N5L1	DCAF13	34941321	3.20403e-05	37305574	3.51046e-05		0	2233492	1.97884e-06	64260276	5.04262e-05	39458836	3.25736e-05	31382256	5.85004e-05	31262028	2.74172e-05	64836370	5.38106e-05		0		0	9806822	9.35529e-06	58819580	4.72547e-05	70754828	5.80039e-05	66433352	5.13986e-05
A0A8I3N5L6	MRPS18A	74502384	6.83169e-05	8900580	8.37547e-06	82356336	7.45387e-05	79346532	7.02999e-05	72852744	5.71689e-05	65775752	5.42984e-05	151782412	0.000282941	6684356	5.86227e-06	57194156	4.7468e-05	95816708	0.000158448	109625254	0.000189884	72519688	6.91807e-05	49377248	3.96688e-05	62038948	5.08588e-05	5744244	4.44425e-06
A0A8I3N5M0	LOC611221	6512301	5.97162e-06		0	71178105	6.44216e-05		0	71014214	5.57262e-05		0		0	15473214	1.35702e-05		0		0		0	8437034	8.04857e-06	61438345	4.93585e-05	62847676	5.15217e-05	96844375	7.49272e-05
A0A8I3N5M4	CPSF4	135051708	0.000123839	1969642	1.85344e-06	2015703	1.82436e-06	23449854	2.07762e-05	2076626	1.62957e-06		0		0	43198086	3.78853e-05	26297616	2.18256e-05		0		0		0	13646994	1.09638e-05	189476631	0.000155331		0
A0A8I3N5M5	ALDH7A1	409589774	0.000375584	400991206	0.000377334	520842792	0.000471402	419632596	0.000371789	433631680	0.000340279	464135904	0.000383148	110698170	0.000206355	209404404	0.00018365	27929440	2.31799e-05	228606476	0.000378037	119600264	0.000207161	159038592	0.000151716	163496781	0.000131351	191427912	0.00015693	195051460	0.000150909
A0A8I3N5M7	IFT172	32857278	3.01293e-05	92240868	8.67989e-05	41515938	3.75751e-05	49496268	4.3853e-05	75480890	5.92312e-05	52022422	4.2945e-05	8294737	1.54624e-05		0		0		0	61341616	0.000106251	515424	4.91693e-07	7289172	5.856e-06	63931808	5.24105e-05	106535492	8.24251e-05
A0A8I3N5P8	EIF2B4	43294288	3.96998e-05	516857732	0.000486365	468725768	0.000424232	455834379	0.000403863	443364966	0.000347917	484920852	0.000400306	150516149	0.00028058	506830212	0.000444497	412088857	0.000342011	17612436	2.91249e-05	137005040	0.000237309	460489421	0.000439287	416943414	0.000334965	415620072	0.00034072	40559042	3.138e-05
A0A8I3N5P9	YTHDC1	171777018	0.000157515	169854055	0.000159833	132415440	0.000119846	12946941	1.14708e-05	59247404	4.64925e-05	106410690	8.78429e-05		0	12972414	1.1377e-05	78970828	6.55414e-05		0		0	208664298	0.000199057	111765416	8.97905e-05	94747842	7.76731e-05	13660682	1.05691e-05
A0A8I3N5Q0	TIMM10B	7145382	6.55214e-06	5309806	4.99654e-06	7819622	7.07735e-06	36200596	3.20732e-05	50588813	3.9698e-05	51683022	4.26648e-05		0		0		0		0		0		0	11115236	8.92979e-06	101433484	8.31539e-05	1402522	1.08511e-06
A0A8I3N5Q9	SRPK1	378949740	0.000347488	393853512	0.000370617	372483644	0.000337126	505145970	0.000447552	5741291	4.5053e-06	585117252	0.000483019	2391090	4.45728e-06	432234684	0.000379076	49575240	4.11447e-05	2835777	4.6894e-06	226232990	0.000391862	469123155	0.000447524	670833144	0.000538936	704640726	0.000577656	706803264	0.000546844
A0A8I3N5R6	PPFIBP2		0		0		0		0		0		0		0		0		0		0		0	34101723	3.25316e-05	11752732	9.44195e-06		0		0
A0A8I3N5S5	DDX20	9983607	9.15473e-06	114034794	0.000107307	89802081	8.12777e-05	130646140	0.000115751	153664242	0.000120583	118156384	9.75391e-05		0	104729272	9.1849e-05	54515931	4.52452e-05		0		0	147351260	0.000140567	15467250	1.24261e-05	155403750	0.000127398	132640650	0.000102622
A0A8I3N5T5	MYO6	2827678558	0.00259291	265402704	0.000249745	2972045424	0.00268993	358142715	0.000317309	2949734750	0.00231471	315352289	0.000260326	320515455	0.00059748	2086531875	0.00182992	347016187	0.000288004	347531090	0.000574697	3809175000	0.00659793	1752865800	0.00167216	2478723650	0.00199136	2408735750	0.00197465	2249944512	0.00174075
A0A8I3N5T9	PSME4	100702287	9.23416e-05	133381328	0.000125512	115642368	0.000104665	11088144	9.82394e-06	109636280	8.60336e-05	13884952	1.14621e-05	24742554	4.61231e-05	80173326	7.03131e-05	93878561	7.7914e-05	59400964	9.82288e-05	4032663	6.98504e-06	88077736	8.40224e-05	117055575	9.40405e-05	12416094	1.01786e-05	103792896	8.03032e-05
A0A8I3N5V4	PRPF40A	34632936	3.17576e-05	318488868	0.000299699	36584163	3.31114e-05	384830446	0.000340954	56572178	4.43932e-05	3182274	2.62699e-06	105350736	0.000196387	50685432	4.44518e-05	544520535	0.000451922	114845112	0.000189914	10688936	1.85145e-05	35115490	3.34987e-05	541400256	0.000434952	63862946	5.23541e-05	658508604	0.000509479
A0A8I3N5W3	UTP3	57844329	5.30419e-05	53223964	5.00839e-05	33468945	3.02919e-05	6960009	6.16647e-06	64962339	5.09771e-05	64155192	5.29607e-05		0	17692695	1.55167e-05	9153457	7.59686e-06	42197668	6.97805e-05	42391973	7.34278e-05	57026778	5.44011e-05	752559	6.04593e-07	35607778	2.91908e-05	6944787	5.37309e-06
A0A8I3N5X1	NKIRAS2	6256825	5.73736e-06	60833057	5.72441e-05	22520318	2.03826e-05	6979997	6.18418e-06	130312714	0.000102259	13102878	1.08165e-05		0	36219775	3.17652e-05		0		0		0		0	30352002	2.43843e-05		0	36253662	2.8049e-05
A0A8I3N5Y1	RTN4IP1	16025797	1.46953e-05	10600958	9.97553e-06	18395111	1.6649e-05	9354816	8.28824e-06	9728641	7.63424e-06	8333444	6.87933e-06	20427979	3.80802e-05	1830703	1.60555e-06	7701201	6.39157e-06	28550053	4.7212e-05	17995857	3.11709e-05	13388168	1.27717e-05	6464339	5.19334e-06	59039146	4.83996e-05	8652014	6.69395e-06
A0A8I3N5Z6	NDUFC2	146199132	0.000134061	130512042	0.000122812	122360252	0.000110745	126090304	0.000111714	97231328	7.62992e-05	135062622	0.000111495	270290120	0.000503854	136512512	0.000119723	151454358	0.000125699	28260380	4.6733e-05	298530423	0.000517089	111574920	0.000106438	81752888	6.56789e-05	113531796	9.3072e-05	107685756	8.3315e-05
A0A8I3N602	MRPS11	20329212	1.86414e-05	1751556	1.64822e-06	44544048	4.03157e-05	25003308	2.21526e-05	48116508	3.77579e-05	353457765	0.000291782		0	75988975	6.66433e-05	53281884	4.4221e-05		0	8300904	1.43781e-05	6819139	6.50517e-06	121291194	9.74433e-05	130090431	0.000106647	14123856	1.09274e-05
A0A8I3N606	UBTF	273049248	0.00025038	289714572	0.000272622	168583296	0.000152581	700150399	0.000620323	624567528	0.00049011	648876618	0.000535653	24131004	4.49831e-05	495075537	0.000434188	621507276	0.000515816	71273466	0.000117862	21419742	3.71015e-05	371119644	0.000354032	684291744	0.000549748	738524865	0.000605434	834692365	0.00064579
A0A8I3N609	MRPL48	46598476	4.27297e-05	38480410	3.62102e-05	48597988	4.39849e-05	4730344	4.19102e-06	38911012	3.05342e-05	46110152	3.80643e-05	17108590	3.18925e-05	4015604	3.52174e-06	43715582	3.62815e-05	69152827	0.000114355	459519	7.9594e-07	28215796	2.69167e-05	29621038	2.3797e-05	31186006	2.55659e-05	30136338	2.33161e-05
A0A8I3N619	EIF2B4	7815611	7.16673e-06	61188394	5.75784e-05	10487028	9.49156e-06	10297437	9.12338e-06	14388918	1.12912e-05	63643623	5.25384e-05		0	1833051	1.60761e-06	11947959	9.91614e-06		0		0	12711059	1.21258e-05	12083439	9.70763e-06	12506468	1.02526e-05	12431399	9.61801e-06
A0A8I3N628	STRN3	411743988	0.000377559	40298877	3.79214e-05	440160993	0.000398379	453782493	0.000402045	364208697	0.000285801	433776303	0.000358086		0	35240904	3.09067e-05	410049570	0.000340318		0	1808662	3.13281e-06	28732725	2.74098e-05	288837558	0.000232047	306236560	0.000251049	300644334	0.000232605
A0A8I3N636	NDUFV1	84236512	7.72428e-05	792618965	0.000745857	1081165086	0.000978537	915299760	0.000810943	125615420	9.85727e-05	1054005696	0.000870091	239874335	0.000447155	966784880	0.000847883	141491404	0.00011743	385266794	0.000637099	31005160	5.37045e-05	74274018	7.08543e-05	1422140	1.14252e-06	15669786	1.28459e-05	124589213	9.6393e-05
A0A8I3N637	MED4	16440016	1.50751e-05	2713915	2.5538e-06	2751255	2.49009e-06	24411168	2.1628e-05	24210117	1.89981e-05	26102521	2.15479e-05		0	19667455	1.72486e-05	16100383	1.33624e-05		0		0	33099113	3.15752e-05	2140547	1.71968e-06	18862424	1.54632e-05	28820744	2.22982e-05
A0A8I3N638	CACTIN	8901986	8.16291e-06	11250851	1.05871e-05	10543872	9.54301e-06	16973916	1.50387e-05	8173062	6.41355e-06	14049648	1.15981e-05		0	11151094	9.77966e-06	63705036	5.28716e-05		0		0	129919288	0.000123938	56502924	4.53935e-05	45325804	3.71575e-05	59775456	4.62475e-05
A0A8I3N644	PDSS2	132097714	0.00012113	17755518	1.6708e-05	12698234	1.14929e-05	25432406	2.25328e-05	16608950	1.30333e-05	23922764	1.97484e-05	32316653	6.02422e-05	140484912	0.000123207	16631976	1.38036e-05		0		0	100996866	9.63467e-05	17888830	1.43716e-05	19726342	1.61714e-05	21924454	1.69627e-05
A0A8I3N647	SNX17	19507068	1.78875e-05	22928969	2.15762e-05	15069654	1.36392e-05	18797832	1.66546e-05	13637985	1.0702e-05	2492961	2.05796e-06		0	63963813	5.60971e-05		0		0	5557525	9.62627e-06	9698176	9.25165e-06	44994883	3.61481e-05	5654008	4.63509e-06	6193915	4.79215e-06
A0A8I3N658	SEC63	535383810	0.000490934	494900256	0.000465702	599997312	0.000543043	44526304	3.94497e-05	486330152	0.000381632	466934976	0.000385459	115949424	0.000216144	509661250	0.00044698	723675120	0.00060061	97315829	0.000160927	94949829	0.000164464	286446570	0.000273258	418656945	0.000336342	437483452	0.000358644	422044924	0.000326531
A0A8I3N670	UNC119		0	38285605	3.60269e-05		0		0	50178813	3.93762e-05		0		0		0	77770884	6.45455e-05		0		0		0	58693345	4.71532e-05	80286104	6.58176e-05	57505923	4.44916e-05
A0A8I3N684	NUFIP2	103363701	9.4782e-05	86155128	8.10722e-05	142714784	0.000129168	168698928	0.000149465	291253424	0.000228552	137677540	0.000113654	5764778	1.07463e-05	120356922	0.000105555	95372892	7.91542e-05		0		0	11929631	1.13804e-05	231831290	0.000186249	260946860	0.000213921	251016106	0.000194208
A0A8I3N686	HNRNPH1	330557401	0.000303113	271594839	0.000255571	29343872	2.65584e-05	25349955	2.24597e-05	520786257	0.000408671	300273346	0.000247878	28443728	5.30226e-05	359387504	0.000315188	394824065	0.000327682	5535366	9.15359e-06	10530476	1.824e-05	179064639	0.00017082	495304122	0.000397919	594198628	0.000487117	53558480	4.14375e-05
A0A8I3N694	PARP1	58954104	5.40595e-05	85415540	8.03763e-05	654082540	0.000591994	8226134	7.28824e-06	1169525644	0.000917748	849154196	0.000700984	11126844	2.07418e-05	118494912	0.000103922	988654875	0.000820528	162773710	0.000269172	140052420	0.000242587	1113968108	0.00106268	151580477	0.000121777	1597505640	0.00130962	1537476276	0.00118953
A0A8I3N6B0	TSPAN15	21905168	2.00865e-05	132936348	0.000125093	21382916	1.93532e-05	4671327	4.13873e-06	29794773	2.33805e-05	14942628	1.23353e-05	63848500	0.000119021	25216392	2.21151e-05	40197453	3.33616e-05	15081135	2.4939e-05	646830	1.12038e-06	19999197	1.90784e-05	37563345	3.01778e-05	5765860	4.72678e-06	33386252	2.58305e-05
A0A8I3N6B5	MRPL17	56154516	5.14923e-05	68888748	6.48245e-05	64794984	5.86444e-05	6054546	5.36424e-06	59588808	4.67604e-05	52369746	4.32317e-05		0	29043438	2.54715e-05	260914	2.16544e-07		0		0	27036690	2.57919e-05	4186572	3.36342e-06	28964182	2.37445e-05	39424404	3.05021e-05
A0A8I3N6C8	PREP	630577068	0.000578224	691890012	0.00065107	757365942	0.000685474	665561248	0.000589678	686730528	0.00053889	690970782	0.000570402	648855928	0.00120955	5817330720	0.00510188	677262508	0.00056209	739900350	0.00122354	693535650	0.00120128	543918911	0.000518876	6972350	5.60147e-06	713984488	0.000585316	67970688	5.2588e-05
A0A8I3N6D0	RPL7L1	164447010	0.000150794	295073380	0.000277665	122296710	0.000110688	80847556	7.16298e-05	175869060	0.000138008	148319220	0.000122439	48627144	9.06469e-05	215283615	0.000188807	183600275	0.000152378	35868948	5.93149e-05	28731196	4.97657e-05	19593415	1.86913e-05	197498635	0.000158667	245079080	0.000200913	28170290	2.1795e-05
A0A8I3N6E6	PRSS22	353248320	0.00032392	379575945	0.000357182	3671330	3.32283e-06	16281177	1.44249e-05	107040876	8.3997e-05	17363472	1.43337e-05	191372552	0.000356742	141248440	0.000123877	261008352	0.000216622	184837311	0.000305657	233403672	0.000404282	229525695	0.000218958	24671960	1.9821e-05	23865760	1.95649e-05	240723710	0.000186245
A0A8I3N6F8	MIA2	356072556	0.00032651	42105245	3.96212e-05	49054586	4.43981e-05	49550640	4.39012e-05	512919555	0.000402497	492613770	0.000406657	7265351	1.35435e-05	28757064	2.52203e-05	319671912	0.00026531	105551484	0.000174546	14320748	2.48052e-05	306180516	0.000292083	345527430	0.000277591	329559202	0.000270169	375550688	0.000290559
A0A8I3N6G9	HNRNPA2B1	1029925888	0.000944417	870827296	0.000819451	117533344	0.000106377	853559091	0.000756241	118247104	9.27907e-05	932749312	0.000769993	981786	1.83017e-06	1026718281	0.000900446	724742616	0.000601496		0		0	40216446	3.83648e-05	65255040	5.24248e-05	810972352	0.000664825	620823392	0.000480323
A0A8I3N6H0	NENF	70394087	6.45497e-05	31738884	2.98664e-05	1260496	1.14084e-06		0	23981504	1.88187e-05		0		0		0		0		0		0		0		0		0		0
A0A8I3N6H1	CDK5	122826570	0.000112629	171754570	0.000161622	136247990	0.000123315	171635178	0.000152066	144663985	0.000113521	117051828	9.66273e-05	20139105	3.75418e-05	11901455	1.04377e-05	17391066	1.44336e-05	25785729	4.26407e-05	2398879	4.15513e-06	152299705	0.000145287	149059464	0.000119752	140431608	0.000115124	121435135	9.39528e-05
A0A8I3N6H6	LRPAP1	73826563	6.76972e-05	68330574	6.42993e-05	859463586	0.00077788	978037812	0.000866528	113871440	8.9357e-05	994454357	0.000820931	217860820	0.000406119	307320120	0.000269524	469249674	0.000389451	279310328	0.000461883	17740177	3.0728e-05	302588580	0.000288657	545565962	0.000438299	604736154	0.000495755	574553214	0.000444524
A0A8I3N6I3	TMEM126B	19859506	1.82107e-05	8867227	8.34408e-06	256411250	0.000232072	20212944	1.79084e-05	9507545	7.46075e-06	8464085	6.98717e-06	34500886	6.43139e-05	69826924	6.12391e-05	7485950	6.21292e-06	3376099	5.58291e-06	38817402	6.72362e-05	20976478	2.00107e-05	6393866	5.13672e-06	793412	6.50429e-07	10708628	8.28512e-06
A0A8I3N6J1	ILK	147987690	0.000135701	146503836	0.000137861	138408507	0.00012527	164799576	0.00014601	159992960	0.000125549	160345020	0.000132366		0	276321012	0.000242337	332333936	0.000275819		0	10586435	1.83369e-05	166589118	0.000158919	237556132	0.000190849	218825760	0.000179391	219751820	0.000170019
A0A8I3N6K0	TLN1	158187344	0.000145054	136560112	0.000128503	1592257394	0.00144111	1726245228	0.00152943	1806150227	0.00141732	1767854848	0.00145938	76337604	0.000142303	1746342620	0.00153157	1964097072	0.00163009	76872068	0.00012712	695494840	0.00120468	1470843462	0.00140312	1865105866	0.00149839	2004632000	0.00164337	1956648078	0.00151383
A0A8I3N6L7			0		0		0		0	16335814	1.2819e-05	69158535	5.7091e-05		0	15214016	1.33429e-05	12519992	1.03909e-05		0		0		0	11765573	9.45226e-06	21730717	1.78146e-05		0
A0A8I3N6N1	NRM	60888013	5.58328e-05	67076357	6.3119e-05	5962981	5.39695e-06	54155776	4.79813e-05	8940223	7.01556e-06	66018726	5.4499e-05	4209725	7.84744e-06	7300377	6.40253e-06	11704793	9.71432e-06	21740086	3.59506e-05	27370936	4.74096e-05		0	13102196	1.05261e-05	15329224	1.25667e-05	14700851	1.13739e-05
A0A8I3N6P6	SMARCC2	63092412	5.78542e-05	77880900	7.32861e-05	90576714	8.19788e-05	80498770	7.13208e-05	106443384	8.35281e-05	9951815	8.21531e-06		0	136736658	0.00011992	129841464	0.000107761		0	58547476	0.000101411	80819080	7.7098e-05	14476343	1.16301e-05	162449245	0.000133174	1248444	9.65905e-07
A0A8I3N6Q2	TAF10	13563636	1.24375e-05	18162772	1.70912e-05	147145606	0.000133178	10414702	9.22728e-06	15417790	1.20986e-05	20945466	1.72907e-05		0	14622356	1.2824e-05	5693099	4.72495e-06		0		0	52063135	4.9666e-05	58292573	4.68313e-05	11000198	9.01783e-06	1174322	9.08557e-07
A0A8I3N6S6	TBCA	152213226	0.000139576	117841084	0.000110889	16508885	1.49418e-05	177877968	0.000157597	24338594	1.90989e-05	175893270	0.000145201		0	407045530	0.000356984	92553740	7.68144e-05		0		0	9271626	8.84474e-06	184290001	0.000148055	219176958	0.000179679	150595392	0.000116514
A0A8I3N6S7	LIG3	187712424	0.000172128	176104248	0.000165715	173104	1.56672e-07	215911608	0.000191295	24312856	1.90787e-05	201480920	0.000166324	6907109	1.28757e-05	165490934	0.000145138	160810454	0.000133464	61921676	0.000102397	28076736	4.86321e-05	15252958	1.45507e-05	204399736	0.000164211	213278168	0.000174843	245093856	0.000189626
A0A8I3N6U1	RNF20	348794562	0.000319836	384430284	0.00036175	152613292	0.000138127	219260802	0.000194262	49268676	3.8662e-05	269591388	0.00022255		0	963382	8.44899e-07	64129910	5.32242e-05		0		0	53443905	5.09832e-05	7953792	6.38994e-06	76001786	6.23053e-05	81351354	6.29405e-05
A0A8I3N6U4	MDC1	12987316	1.19091e-05	55205208	5.19483e-05	18042693	1.633e-05	5240712	4.6432e-06	65866775	5.16869e-05	58561266	4.83428e-05		0	14787858	1.29691e-05	130040603	0.000107926		0	10568957	1.83067e-05	129007944	0.000123068	136080861	0.000109325	166380592	0.000136397	179849103	0.000139147
A0A8I3N6U8	VTA1	120918105	0.000110879	104632860	9.84598e-05	117529325	0.000106373	102624500	9.09239e-05	118708020	9.31524e-05	125311865	0.000103446	1263213	2.35478e-06	86401132	7.5775e-05	1034644	8.58697e-07	19463531	3.2186e-05	10083742	1.74662e-05	80053220	7.63674e-05	80759124	6.48805e-05	116176935	9.52404e-05	107929865	8.35039e-05
A0A8I3N6X7	DERL1	93374016	8.56217e-05	55225454	5.19673e-05	97661058	8.83907e-05	58792292	5.20891e-05	42176070	3.30963e-05	54955542	4.53663e-05	26466956	4.93376e-05	7454844	6.538e-06	45090508	3.74226e-05	16927517	2.79923e-05	1737145	3.00894e-06	55876032	5.33034e-05	64640298	5.19309e-05	3639128	2.98331e-06	3930798	3.04121e-06
A0A8I3N6X9	NUMA1	1238831460	0.00113598	1165606974	0.00109684	1511362832	0.0013679	131843025	0.000116811	1329305300	0.00104313	1430645784	0.00118101	18225197	3.3974e-05	1289336253	0.00113077	163698288	0.00013586	2925618	4.83797e-06	9006595	1.56005e-05	2101153756	0.00200441	1992050665	0.00160038	2009745648	0.00164756	222040710	0.00017179
A0A8I3N6Y9	NEK6		0		0		0		0	29512417	2.31589e-05		0		0	28558699	2.50464e-05		0		0		0		0	5037775	4.04726e-06	42470684	3.48169e-05		0
A0A8I3N6Z5	ALDH3B1	217556559	0.000199494	183935547	0.000173084	218093260	0.000197391	222286572	0.000196943	194058670	0.000152281	258848755	0.000213682	202151037	0.000376834	18159390	1.5926e-05	46219550	3.83596e-05	278586132	0.000460686	242710836	0.000420403	242235450	0.000231082	204475720	0.000164272	249666070	0.000204673	209586950	0.000162155
A0A8I3N705	PARN	4867242	4.46314e-06	63785156	6.0022e-05	5041472	4.56292e-06	65638955	5.81552e-05	6945006	5.44987e-06	80105654	6.61279e-05		0	37537393	3.29208e-05	57321416	4.75736e-05		0		0	6558254	6.2563e-06	80405747	6.45966e-05	56926006	4.66672e-05	6088172	4.71034e-06
A0A8I3N722	ANXA8L1	155944775	0.000142998	150748584	0.000141855	196703832	0.000178032	145355106	0.000128783	221044977	0.000173458	167101948	0.000137944	184370656	0.000343689	167116125	0.000146563	237827746	0.000197384	205072125	0.000339119	209920260	0.000363606	126184432	0.000120375	197927496	0.000159012	231137608	0.000189484	19827288	1.53401e-05
A0A8I3N734	NUDC	391662816	0.000359145	393780552	0.000370549	398815791	0.000360959	387338928	0.000343177	504805964	0.000396131	358561950	0.000295996	11705802	2.1821e-05	418465700	0.000367	383281756	0.000318102	56376512	9.32274e-05	38401938	6.65166e-05	2987991985	0.00285042	398356050	0.000320033	458440450	0.000375824	376294300	0.000291134
A0A8I3N749	RHEB	29767320	2.72959e-05	380288280	0.000357852	31607032	2.86068e-05	246705319	0.000218577	28183712	2.21163e-05	29950088	2.47241e-05	222205092	0.000414217	202663356	0.000177738	248412444	0.000206168	141199328	0.000233495	208229570	0.000360678	194884184	0.000185911	195105184	0.000156744	195179096	0.000160005	186862168	0.000144573
A0A8I3N768	SVIL	22114316	2.02783e-05	18326023	1.72448e-05	1549232	1.40217e-06	40355434	3.57543e-05	8200865	6.43537e-06	60565610	4.99974e-05	6286488	1.17188e-05	7056455	6.18861e-06	13595405	1.12834e-05		0		0	18272550	1.74312e-05	8188635	6.57861e-06	50708354	4.15701e-05	17932972	1.38745e-05
A0A8I3N772	MPST	9190590	8.42755e-06	104042496	9.79043e-05	116186278	0.000105157	105962494	9.38813e-05	122163132	9.58637e-05	117377898	9.68965e-05	23281258	4.33991e-05	830370926	0.000728246	13949388	1.15772e-05	208185551	0.000344267	165990725	0.000287515	1087381968	0.00103732	148509192	0.00011931	1509624792	0.00123757	129864462	0.000100474
A0A8I3N775	SUN1	39772698	3.64706e-05	119693455	0.000112632	5721128	5.17806e-06	28789830	2.55074e-05	123514092	9.69238e-05	44805645	3.69874e-05	16131672	3.00714e-05	26772966	2.34802e-05	89689570	7.44373e-05		0		0	62187700	5.93244e-05	62323308	5.00695e-05	95518172	7.83046e-05	133321290	0.000103149
A0A8I3N783	RPUSD3	29839749	2.73623e-05	27948654	2.62998e-05	26558472	2.40374e-05	33791016	2.99384e-05	27267303	2.13972e-05	28160994	2.32471e-05		0	23236617	2.03788e-05	22801803	1.89242e-05	6331658	1.04704e-05		0	65260210	6.22555e-05	28429863	2.28401e-05	27206343	2.23034e-05	2614056	2.02246e-06
A0A8I3N784	AP3M1	232004550	0.000212743	255123738	0.000240072	292515858	0.000264749	277013030	0.00024543	327738120	0.000257182	30490460	2.51701e-05	224960624	0.000419354	267815330	0.000234878	250220740	0.000207669	146561828	0.000242363	123168515	0.000213342	225758324	0.000215364	3208290	2.57749e-06	37290792	3.05705e-05	366943811	0.0002839
A0A8I3N789	BLOC1S4	72616304	6.65874e-05	56702437	5.33571e-05	8713856	7.8867e-06	55149224	4.88614e-05	315529	2.47601e-07	59666904	4.92555e-05		0		0	5122592	4.25147e-06		0		0	2804128	2.67502e-06		0		0	59843765	4.63003e-05
A0A8I3N798	ERBIN	22917422	2.10147e-05	19981861	1.8803e-05	8536306	7.72601e-06	79139127	7.01162e-05	47163048	3.70097e-05	61014852	5.03683e-05		0	3359026	2.94591e-06	28632043	2.3763e-05		0		0	22969385	2.19118e-05	16583566	1.3323e-05	37278963	3.05608e-05	36408777	2.8169e-05
A0A8I3N7A0	CYC1	251980770	0.00023106	248934730	0.000234248	27751392	2.51171e-05	286717368	0.000254028	264234054	0.000207349	267792972	0.000221065	127003824	0.000236751	210283029	0.000184421	20881894	1.73308e-05	159333328	0.000263483	124728983	0.000216045	253468524	0.000241798	288158184	0.000231501	261452826	0.000214336	27904599	2.15894e-05
A0A8I3N7B3	VCL	933856112	0.000856324	723717750	0.00068102	1129575100	0.00102235	825687399	0.000731547	1294332765	0.00101569	899773576	0.000742771	287674044	0.00053626	1449940544	0.00127162	2484024290	0.0020616	351999268	0.000582086	43599768	7.55198e-05	122168880	0.000116544	158272290	0.000127153	1899177471	0.00155692	1886538452	0.00145959
A0A8I3N7B4	NAE1	569199582	0.000521942	55789864	5.24984e-05	693416122	0.000627594	486855276	0.000431347	52356317	4.1085e-05	58020768	4.78966e-05	14722916	2.74453e-05	512553984	0.000449517	671953095	0.000557684	75973137	0.000125633	169821465	0.00029415	93851282	8.95302e-05	78105202	6.27484e-05	794749865	0.000651526	73903740	5.71783e-05
A0A8I3N7B5	KLC4	81063604	7.43334e-05	9246726	8.70119e-06	10232906	9.26156e-06	10338843	9.16007e-06	8581174	6.73381e-06	11960342	9.87337e-06		0	4809634	4.21811e-06	686073	5.69402e-07		0		0	10175842	9.70732e-06	4918743	3.95164e-06	5858545	4.80276e-06	40043281	3.0981e-05
A0A8I3N7D4	PTGES3	3175488	2.91185e-06	29580047	2.78349e-05	39973400	3.6179e-05	337307504	0.00029885	34223931	2.68562e-05	360754875	0.000297806	49107867	9.15431e-05	58634505	5.14232e-05	682956675	0.000566816	7293333	1.20607e-05	82928736	0.000143642	44299536	4.22599e-05	4946571	3.97399e-06	49342545	4.04504e-05	470898198	0.000364328
A0A8I3N7D8	ARL8B	153945968	0.000141165	11302907	1.06361e-05	19183682	1.73627e-05	12374211	1.09634e-05	104155828	8.1733e-05	11447152	9.44972e-06	51960828	9.68613e-05	41772043	3.66346e-05	32622127	2.70745e-05	133557081	0.000220858	87901026	0.000152255	39228450	3.74223e-05	83450376	6.70426e-05	73353274	6.01341e-05	91008304	7.04119e-05
[truncated: 4,173 more rows]

## Sheet: relevant_replicates
Acc	Genes	C113_Inf1	C113_Inf1 Z score	C113_Inf2	C113_Inf2 z score	C113_Inf3	C113_Inf3 z score	C113_Mo1	C113_Mo1 z score	C113_Mo2	C113_Mo2 z score	C113_Mo3	C113_Mo3 z score	C59_Inf1	C59_Inf1 z score	C59_Inf_2	C59_Inf_2 z score	C59_Inf3	C59_Inf3 z score	C59_Mo1	C59_Mo1 z score	C59_Mo2	C59_Mo2 z score	C59_Mo3	C59_Mo3 z score	In two of the three C113 Inf reps	In two of the three C113 Mo reps	In two of the three C59 Inf reps	In two of the three C59 Mo reps	In C59 or C113	In C59	In C113	OnlyC59	OnlyC113	C59 Inf only 2	C59 Mo only 2	C113 Inf only 2	C113 Mo only 2	C59 Inf not Mo	C113 Inf not Mo	C59 Mo not Inf	C113 Mo not Inf			C59 Inf all 3	C59 Mo all 3	C113 Inf all 3	C113 Mo all 3	C59 Inf not Mo
[truncated: 5,507 more rows]
[truncated: 3 more columns]

[truncated: 1 more sheets: vulcano data]
